# Supplementary material for: Structural basis for activation of DNMT1
Source: Nat Commun. 2022 Nov 21;13:7130. doi: 10.1038/s41467-022-34779-4 (PMC9681727; doi:10.1038/s41467-022-34779-4)
Supplement: Supplementary file 4 — Source Data [file 41467_2022_34779_MOESM4_ESM.xlsx]

## Sheet: Fig 4b
n=1
Enzyme	DNA concentration (μM)	RLU (Relative Light Unit)	SAH concentration (μM)	DNMT1 Metylation rate (mol/h/mol)		8.144e-07	0.00197281
DNMT1 WT/H3Ub2	0.8	746800	0.606221	30.1735
	0.4	686800	0.557357	26.9159
	0.2	562000	0.45572	20.1401
	0.1	469000	0.379981	15.0908
	0.05	332900	0.269141	7.70151
	0.025	294100	0.237542	5.59493
	0	186400	0.149831	-0.252464
	0	195700	0.157405	0.252464
DNMT1 F631A,F632A/H3Ub2	0.8	210600	0.16954	2.1093
	0.4	207900	0.167341	1.9627
	0.2	209700	0.168807	2.06043
	0.1	243400	0.196252	3.89012
	0.05	218200	0.175729	2.52193
	0.025	193000	0.155206	1.15373
	0	164100	0.13167	-0.415344
	0	179400	0.144131	0.415344
Calibration curve	SAH concentration (μM)	RLU (Relative Light Unit)	RLU-RLU(SAH=0 μM)
	1	1440000	1241200
	0.5	780700	581900
	0.2	468800	270000
	0.1	327900	129100
	0	198800	0
n=2
Enzyme	DNA concentration (μM)	RLU (Relative Light Unit)	SAH concentration (μM)	DNMT1 Metylation rate (mol/h/mol)
DNMT1 WT/H3Ub2	0.8	559800	0.571133	24.1449
	0.4	480200	0.496126	19.1444
	0.2	408900	0.42894	14.6653
	0.1	302000	0.328208	7.94987		9.423e-07	0.0436334
	0.05	252300	0.281376	4.82772
	0.025	212600	0.243966	2.33376
	0	173500	0.207122	-0.122499
	0	177400	0.210797	0.122499
DNMT1 F631A,F632A/H3Ub2	0.8	200500	0.232565	1.45428
	0.4	213700	0.245003	2.28351
	0.2	195700	0.228042	1.15275
	0.1	179900	0.213153	0.160191
	0.05	186500	0.219372	0.574803
	0.025	181700	0.214849	0.273267
	0	164300	0.198453	-0.819801
	0	190400	0.223047	0.819801
Calibration curve	SAH concentration (μM)	RLU (Relative Light Unit)	RLU-RLU(SAH=0 μM)
	1	1231000	1047700
	0.5	580100	396800
	0.2	347100	163800
	0.1	253700	70400
	0	183300	0
n=3
Enzyme	DNA concentration (μM)	RLU (Relative Light Unit)	SAH concentration (μM)	DNMT1 Metylation rate (mol/h/mol)
DNMT1 WT/H3Ub2	0.8	446900	0.414503	16.26
	0.4	497700	0.459913	19.2874
	0.2	388900	0.362657	12.8036
	0.1	298200	0.28158	7.39851		8.939e-07	0.0150191
	0.05	284200	0.269065	6.56421
	0.025	240100	0.229644	3.93614
	0	175900	0.172256	0.110248
	0	172200	0.168949	-0.110248
DNMT1 F631A,F632A/H3Ub2	0.8	210200	0.202917	1.73417
	0.4	213100	0.205509	1.90699
	0.2	207000	0.200056	1.54347
	0.1	196100	0.190313	0.8939
	0.05	208000	0.20095	1.60306
	0.025	187500	0.182625	0.381397
	0	175500	0.171899	-0.333723
	0	186700	0.18191	0.333723
Calibration curve	SAH concentration (μM)	RLU (Relative Light Unit)	RLU-RLU(SAH=0 μM)
	1	1297000	1127400
	0.5	643600	474000
	0.2	384400	214800
	0.1	283100	113500
	0	169600	0
	DNMT1 Metylation rate (mol/h/mol)					Michaelis-Menten Fitting							Michaelis-Menten curve of metylation rate (mol/h/mol)
DNA Conc. (μM)	WT	SD of WT	F631A/F632A	SD of F631A/F632A			WT	WT_Error of fitting	F631A/F632A	F631A/F632A Error of fiting			[DNA] (μM)	WT	F631A/F632A
0.8	23.5261	6.97734	1.76592	0.328659		Vmax (mol/h/mol)	29.574	3.08	2.0042	0.352			0	0	0
0.4	21.7826	4.44619	2.05107	0.203218		Km[DNA] (μM)	0.17441	0.0492	0.029616	0.0248			0.004	0.663051	0.238477
0.2	15.8697	3.81364	1.58555	0.455303		f([DNA]) = Vmax*[DNA]/(Km+[DNA])							0.008	1.29702	0.426237
0.1	10.1464	4.29086	1.64807	1.97602									0.012	1.90378	0.577903
0.05	6.36448	1.44727	1.5666	0.974073									0.016	2.48506	0.702971
0.025	3.95494	1.63066	0.602799	0.480176									0.02	3.04241	0.807873
0	3.23815e-16	0.190682	3.23815e-16	0.61837									0.024	3.57728	0.897123
													0.028	4.09102	0.97398
													0.032	4.58485	1.04086
													0.036	5.0599	1.09958
													0.04	5.51722	1.15156
													0.044	5.9578	1.19789
													0.048	6.38252	1.23944
													0.052	6.79224	1.27692
													0.056	7.18774	1.3109
													0.06	7.56973	1.34184
													0.064	7.93891	1.37014
													0.068	8.29591	1.39613
													0.072	8.64131	1.42006
													0.076	8.97568	1.44218
													0.08	9.29953	1.46269
													0.084	9.61336	1.48176
													0.088	9.91762	1.49952
													0.092	10.2127	1.51612
													0.096	10.4991	1.53166
													0.1	10.7772	1.54624
													0.104	11.0472	1.55995
													0.108	11.3096	1.57287
													0.112	11.5647	1.58505
													0.116	11.8128	1.59656
													0.12	12.0541	1.60746
													0.124	12.2889	1.61779
													0.128	12.5175	1.6276
													0.132	12.7402	1.63692
													0.136	12.9571	1.64579
													0.14	13.1685	1.65424
													0.144	13.3746	1.6623
													0.148	13.5756	1.67
													0.152	13.7716	1.67736
													0.156	13.9629	1.6844
													0.16	14.1497	1.69115
													0.164	14.332	1.69762
													0.168	14.51	1.70382
													0.172	14.684	1.70978
													0.176	14.8539	1.71551
													0.18	15.0201	1.72102
													0.184	15.1825	1.72632
													0.188	15.3413	1.73143
													0.192	15.4967	1.73635
													0.196	15.6487	1.7411
													0.2	15.7975	1.74568
													0.204	15.9431	1.75011
													0.208	16.0857	1.75439
													0.212	16.2253	1.75852
													0.216	16.362	1.76252
													0.22	16.496	1.76639
													0.224	16.6273	1.77014
													0.228	16.756	1.77378
													0.232	16.8822	1.7773
													0.236	17.0059	1.78072
													0.24	17.1272	1.78403
													0.244	17.2462	1.78725
													0.248	17.3629	1.79038
													0.252	17.4774	1.79341
													0.256	17.5899	1.79637
													0.26	17.7002	1.79924
													0.264	17.8085	1.80203
													0.268	17.9149	1.80475
													0.272	18.0194	1.80739
													0.276	18.122	1.80997
													0.28	18.2228	1.81248
													0.284	18.3218	1.81492
													0.288	18.4192	1.8173
													0.292	18.5148	1.81963
													0.296	18.6089	1.8219
													0.3	18.7013	1.82411
													0.304	18.7922	1.82627
													0.308	18.8816	1.82837
													0.312	18.9695	1.83043
													0.316	19.056	1.83244
													0.32	19.1411	1.83441
													0.324	19.2248	1.83633
													0.328	19.3072	1.83821
													0.332	19.3883	1.84004
													0.336	19.4682	1.84184
													0.34	19.5467	1.8436
													0.344	19.6241	1.84532
													0.348	19.7003	1.847
													0.352	19.7753	1.84865
													0.356	19.8492	1.85026
													0.36	19.922	1.85184
													0.364	19.9937	1.85339
													0.368	20.0643	1.8549
													0.372	20.1339	1.85639
													0.376	20.2025	1.85785
													0.38	20.2702	1.85928
													0.384	20.3368	1.86068
													0.388	20.4025	1.86205
													0.392	20.4673	1.8634
													0.396	20.5311	1.86473
													0.4	20.5941	1.86602
													0.404	20.6562	1.8673
													0.408	20.7174	1.86855
													0.412	20.7778	1.86978
													0.416	20.8374	1.87098
													0.42	20.8962	1.87217
													0.424	20.9542	1.87333
													0.428	21.0115	1.87448
													0.432	21.0679	1.8756
													0.436	21.1237	1.87671
													0.44	21.1787	1.87779
													0.444	21.233	1.87886
													0.448	21.2866	1.87991
													0.452	21.3395	1.88094
													0.456	21.3917	1.88196
													0.46	21.4433	1.88295
													0.464	21.4943	1.88394
													0.468	21.5446	1.8849
													0.472	21.5943	1.88585
													0.476	21.6433	1.88679
													0.48	21.6918	1.88771
													0.484	21.7397	1.88862
													0.488	21.787	1.88951
													0.492	21.8337	1.89039
													0.496	21.8799	1.89126
													0.5	21.9255	1.89211
													0.504	21.9706	1.89295
													0.508	22.0152	1.89378
													0.512	22.0593	1.89459
													0.516	22.1028	1.8954
													0.52	22.1458	1.89619
													0.524	22.1884	1.89697
													0.528	22.2304	1.89774
													0.532	22.272	1.8985
													0.536	22.3131	1.89924
													0.54	22.3538	1.89998
													0.544	22.394	1.90071
													0.548	22.4337	1.90142
													0.552	22.473	1.90213
													0.556	22.5119	1.90283
													0.56	22.5504	1.90352
													0.564	22.5884	1.90419
													0.568	22.6261	1.90486
													0.572	22.6633	1.90552
													0.576	22.7001	1.90618
													0.58	22.7366	1.90682
													0.584	22.7726	1.90745
													0.588	22.8083	1.90808
													0.592	22.8436	1.9087
													0.596	22.8786	1.90931
													0.6	22.9131	1.90991
													0.604	22.9474	1.91051
													0.608	22.9812	1.91109
													0.612	23.0148	1.91167
													0.616	23.048	1.91225
													0.62	23.0808	1.91281
													0.624	23.1134	1.91337
													0.628	23.1456	1.91393
													0.632	23.1774	1.91447
													0.636	23.209	1.91501
													0.64	23.2403	1.91554
													0.644	23.2712	1.91607
													0.648	23.3019	1.91659
													0.652	23.3322	1.9171
													0.656	23.3623	1.91761
													0.66	23.3921	1.91811
													0.664	23.4216	1.91861
													0.668	23.4508	1.9191
													0.672	23.4797	1.91959
													0.676	23.5084	1.92007
													0.68	23.5368	1.92054
													0.684	23.5649	1.92101
													0.688	23.5928	1.92147
													0.692	23.6204	1.92193
													0.696	23.6477	1.92238
													0.7	23.6749	1.92283
													0.704	23.7017	1.92328
													0.708	23.7283	1.92371
													0.712	23.7547	1.92415
													0.716	23.7808	1.92458
													0.72	23.8068	1.925
													0.724	23.8324	1.92542
													0.728	23.8579	1.92584
													0.732	23.8831	1.92625
													0.736	23.9081	1.92666
													0.74	23.9329	1.92706
													0.744	23.9575	1.92746
													0.748	23.9818	1.92785
													0.752	24.006	1.92824
													0.756	24.0299	1.92863
													0.76	24.0536	1.92901
													0.764	24.0771	1.92939
													0.768	24.1005	1.92977
													0.772	24.1236	1.93014
													0.776	24.1465	1.93051
													0.78	24.1693	1.93087
													0.784	24.1918	1.93123
													0.788	24.2142	1.93159
													0.792	24.2364	1.93194
													0.796	24.2584	1.93229
													0.8	24.2802	1.93264

## Sheet: Fig 4f
			% sites CCGG méthylés
			Run 1	Run 2	Moyenne	Ecart-type
Rep1	EV	Day0	68.7296	71.8274	70.2785	2.19048
		Day4	56.9032	58.8409	57.872	1.37016
		Day8	50.4025	49.5967	49.9996	0.569808
	WT	Day0	73.3236	74.224	73.7738	0.636701
		Day4	69.7654	70.788	70.2767	0.723083
		Day8	70.3038	70.2048	70.2543	0.0700314
	F631A/F632A	Day0	72.9578	72.0277	72.4927	0.657697
		Day4	62.3539	61.162	61.758	0.842796
		Day8	54.3669	54.2211	54.294	0.103094
			% sites CCGG méthylés
			Run 1	Run 2	Moyenne	Ecart-type
Rep2	EV	Day0	71.444	73.1668	72.3054	1.21821
		Day4	58.5859	57.7089	58.1474	0.620143
		Day8	51.0499	50.8466	50.9482	0.14375
	WT	Day0	69.2453	69.3109	69.2781	0.0463926
		Day4	70.6644	71.3702	71.0173	0.4991
		Day8	70.9226	70.9101	70.9163	0.00881263
	F631A/F632A	Day0	73.4095	72.929	73.1692	0.339817
		Day4	60.9563	66.6853	63.8208	4.05107
		Day8	56.0556	55.4902	55.7729	0.399784
			% sites CCGG méthylés
			Run 1	Run 2	Moyenne	Ecart-type
Rep3	EV	Day0	71.388	71.746	71.567	0.253194
		Day4	58.9958	59.7428	59.3693	0.52819
		Day8	51.3662	51.056	51.2111	0.21938
	WT	Day0	70.7068	71.4189	71.0628	0.503526
		Day4	70.4546	71.3249	70.8897	0.61542
		Day8	69.6476	70.6242	70.1359	0.690512
	F631A/F632A	Day0	71.849	72.6021	72.2255	0.532494
		Day4	63.5466	63.4192	63.4829	0.0900673
		Day8	56.9647	56.9695	56.9671	0.00339852
			% sites CCGG méthylés
			Rep1		Rep2		Rep3
			Run 1	Run 2	Run 1	Run 2	Run 1	Run 2	Moyenne	Ecart-type
Rep3	EV	Day0	71.388	71.746	71.444	73.1668	71.388	71.746	71.8131	0.683984
		Day4	58.9958	59.7428	58.5859	57.7089	58.9958	59.7428	58.962	0.765945
		Day8	51.3662	51.056	51.0499	50.8466	51.3662	51.056	51.1235	0.204471
	WT	Day0	70.7068	71.4189	69.2453	69.3109	70.7068	71.4189	70.4679	0.975313
		Day4	70.4546	71.3249	70.6644	71.3702	70.4546	71.3249	70.9322	0.453493
		Day8	69.6476	70.6242	70.9226	70.9101	69.6476	70.6242	70.3961	0.594262
	F631A/F632A	Day0	71.849	72.6021	73.4095	72.929	71.849	72.6021	72.5401	0.611553
		Day4	63.5466	63.4192	60.9563	66.6853	63.5466	63.4192	63.5955	1.82097
		Day8	56.9647	56.9695	56.0556	55.4902	56.9647	56.9695	56.569	0.642081

## Sheet: Suppl Fig 1b
																Suupplemantary Fig. 1B
																DNMT1:H3Ub2
																Chrom.1	Chrom.1
																UV	1_280	UV	2_254
																ml	mAU	ml	mAU
																0	-0.0565088	0	0
																0.001	-2.39641	0.004	4.45612
																0.002	-2.59081	0.008	5.09047
																0.002	-2.74322	0.012	5.69565
																0.003	-2.86807	0.017	6.03319
																0.004	-2.97953	0.021	6.05949
																0.005	-3.08048	0.025	6.0291
																0.006	-3.17681	0.029	6.0145
																0.007	-3.27244	0.033	6.02528
																0.007	-3.36783	0.037	6.04655
																0.008	-3.46354	0.042	6.06626
																0.009	-3.55908	0.046	6.08582
																0.01	-3.65443	0.05	6.10415
																0.011	-3.75001	0.054	6.11793
																0.012	-3.84594	0.058	6.12815
																0.012	-3.92398	0.062	6.13704
																0.013	-4.00871	0.067	6.14255
																0.014	-4.10399	0.071	6.1401
																0.015	-4.19887	0.075	6.12875
																0.016	-4.29403	0.079	6.11128
																0.017	-4.38963	0.083	6.09262
																0.017	-4.4854	0.087	6.07797
																0.018	-4.58092	0.092	6.06573
																0.019	-4.67662	0.096	6.05495
																0.02	-4.73557	0.1	6.04695
																0.021	-4.74928	0.104	6.04083
																0.022	-4.74947	0.108	6.0358
																0.022	-4.74965	0.112	6.03685
																0.023	-4.74983	0.116	6.04653
																0.024	-4.75001	0.121	6.06255
																0.025	-4.75018	0.125	6.08105
																0.026	-4.75034	0.129	6.09761
																0.027	-4.7505	0.133	6.11322
																0.027	-4.75064	0.137	6.12993
																0.028	-4.75068	0.141	6.15022
																0.029	-4.75061	0.146	6.17585
																0.03	-4.75052	0.15	6.20817
																0.031	-4.75044	0.154	6.24682
																0.032	-4.7504	0.158	6.29259
																0.032	-4.75043	0.162	6.35288
																0.033	-4.75051	0.166	6.4298
																0.034	-4.75059	0.171	6.52236
																0.035	-4.75066	0.175	6.62607
																0.036	-4.75106	0.179	6.73061
																0.037	-4.75197	0.183	6.82949
																0.037	-4.75296	0.187	6.9162
																0.038	-4.75394	0.191	6.9907
																0.039	-4.75492	0.196	7.05343
																0.04	-4.7557	0.2	7.10081
																0.041	-4.75621	0.204	7.12435
																0.042	-4.75671	0.208	7.11848
																0.042	-4.75722	0.212	7.08519
																0.043	-4.75742	0.216	7.03114
																0.044	-4.75695	0.22	6.96444
																0.045	-4.75615	0.225	6.89214
																0.046	-4.75536	0.229	6.81828
																0.047	-4.75457	0.233	6.74368
																0.047	-4.7538	0.237	6.67414
																0.048	-4.75305	0.241	6.61147
																0.049	-4.7523	0.245	6.55443
																0.05	-4.75155	0.25	6.50403
																0.051	-4.75091	0.254	6.45965
																0.052	-4.75056	0.258	6.41862
																0.052	-4.75037	0.262	6.38229
																0.053	-4.75019	0.266	6.34962
																0.054	-4.75	0.27	6.32191
																0.055	-4.74982	0.275	6.30054
																0.056	-4.74967	0.279	6.28298
																0.057	-4.74956	0.283	6.26681
																0.057	-4.74946	0.287	6.25159
																0.058	-4.74917	0.291	6.2374
																0.059	-4.74837	0.295	6.22379
																0.06	-4.74724	0.3	6.21117
																0.061	-4.74611	0.304	6.20111
																0.062	-4.74497	0.308	6.19235
																0.062	-4.74371	0.312	6.18264
																0.063	-4.74222	0.316	6.17135
																0.064	-4.74068	0.32	6.15853
																0.065	-4.73915	0.324	6.14374
																0.066	-4.73721	0.329	6.12844
																0.067	-4.7341	0.333	6.1147
																0.067	-4.73009	0.337	6.10149
																0.068	-4.72605	0.341	6.0884
																0.069	-4.72201	0.345	6.07447
																0.07	-4.71804	0.349	6.06011
																0.071	-4.71415	0.354	6.04395
																0.072	-4.71028	0.358	6.02666
																0.072	-4.70637	0.362	6.00809
																0.073	-4.70277	0.366	5.99064
																0.074	-4.69983	0.37	5.97583
																0.075	-4.6972	0.374	5.96141
																0.076	-4.69456	0.379	5.94843
																0.077	-4.69196	0.383	5.93814
																0.077	-4.68967	0.387	5.93243
																0.078	-4.68779	0.391	5.9299
																0.079	-4.68593	0.395	5.93349
																0.08	-4.68406	0.399	5.94263
																0.081	-4.68222	0.404	5.95496
																0.082	-4.68063	0.408	5.97157
																0.082	-4.67913	0.412	5.99243
																0.083	-4.67763	0.416	6.0156
																0.084	-4.67612	0.42	6.0402
																0.085	-4.67477	0.424	6.06377
																0.086	-4.67385	0.428	6.08605
																0.087	-4.67319	0.433	6.10853
																0.087	-4.67254	0.437	6.12978
																0.088	-4.67186	0.441	6.14863
																0.089	-4.67115	0.445	6.16517
																0.09	-4.67044	0.449	6.18136
																0.091	-4.66972	0.453	6.19549
																0.092	-4.669	0.458	6.20724
																0.092	-4.66833	0.462	6.21908
																0.093	-4.66771	0.466	6.23114
																0.094	-4.66698	0.47	6.2397
																0.095	-4.66624	0.474	6.2447
																0.096	-4.6655	0.478	6.24833
																0.097	-4.6648	0.483	6.25075
																0.097	-4.66425	0.487	6.25489
																0.098	-4.6637	0.491	6.25755
																0.099	-4.66315	0.495	6.25628
																0.1	-4.66284	0.499	6.25425
																0.101	-4.66327	0.503	6.25124
																0.102	-4.66406	0.508	6.24716
																0.102	-4.66484	0.512	6.24479
																0.103	-4.66563	0.516	6.2436
																0.104	-4.66681	0.52	6.24078
																0.105	-4.66892	0.524	6.23787
																0.106	-4.67115	0.528	6.23376
																0.106	-4.67336	0.532	6.22888
																0.107	-4.67581	0.537	6.22598
																0.108	-4.6791	0.541	6.22295
																0.109	-4.68311	0.545	6.21946
																0.11	-4.68715	0.549	6.21583
																0.111	-4.69114	0.553	6.2112
																0.111	-4.69521	0.557	6.20619
																0.112	-4.69944	0.562	6.20088
																0.113	-4.70372	0.566	6.19642
																0.114	-4.708	0.57	6.19078
																0.115	-4.71202	0.574	6.18448
																0.116	-4.7153	0.578	6.1783
																0.116	-4.71819	0.582	6.17154
																0.117	-4.72108	0.587	6.16445
																0.118	-4.72393	0.591	6.1572
																0.119	-4.72621	0.595	6.15252
																0.12	-4.72723	0.599	6.15051
																0.121	-4.72809	0.603	6.15007
																0.121	-4.72895	0.607	6.14757
																0.122	-4.72969	0.612	6.14489
																0.123	-4.73003	0.616	6.14297
																0.124	-4.73009	0.62	6.14042
																0.125	-4.73015	0.624	6.13888
																0.126	-4.73021	0.628	6.13863
																0.126	-4.73016	0.632	6.13817
																0.127	-4.72988	0.636	6.13619
																0.128	-4.72957	0.641	6.13339
																0.129	-4.72926	0.645	6.12808
																0.13	-4.72893	0.649	6.12546
																0.131	-4.72846	0.653	6.1266
																0.131	-4.72774	0.657	6.12683
																0.132	-4.72705	0.661	6.1267
																0.133	-4.72636	0.666	6.12895
																0.134	-4.72532	0.67	6.1293
																0.135	-4.72306	0.674	6.12993
																0.136	-4.72052	0.678	6.13137
																0.136	-4.71798	0.682	6.13066
																0.137	-4.71533	0.686	6.12966
																0.138	-4.71218	0.691	6.12967
																0.139	-4.70851	0.695	6.13182
																0.14	-4.70484	0.699	6.13287
																0.141	-4.70116	0.703	6.13717
																0.141	-4.69713	0.707	6.13814
																0.142	-4.69185	0.711	6.13937
																0.143	-4.68607	0.716	6.14144
																0.144	-4.68027	0.72	6.14276
																0.145	-4.67442	0.724	6.14455
																0.146	-4.66803	0.728	6.1491
																0.146	-4.66037	0.732	6.15035
																0.147	-4.65267	0.736	6.14496
																0.148	-4.64496	0.74	6.14085
																0.149	-4.63712	0.745	6.13457
																0.15	-4.62887	0.749	6.13017
																0.151	-4.62078	0.753	6.12527
																0.151	-4.61266	0.757	6.1205
																0.152	-4.60452	0.761	6.11659
																0.153	-4.59579	0.765	6.11427
																0.154	-4.58567	0.77	6.11105
																0.155	-4.57555	0.774	6.10898
																0.156	-4.56546	0.778	6.10857
																0.156	-4.55503	0.782	6.1088
																0.157	-4.5433	0.786	6.10848
																0.158	-4.53067	0.79	6.10687
																0.159	-4.51807	0.795	6.10658
																0.16	-4.50532	0.799	6.10471
																0.161	-4.4917	0.803	6.10197
																0.161	-4.47683	0.807	6.09996
																0.162	-4.46198	0.811	6.098
																0.163	-4.44717	0.815	6.09509
																0.164	-4.43185	0.82	6.08892
																0.165	-4.41487	0.824	6.07955
																0.166	-4.39733	0.828	6.06998
																0.166	-4.37982	0.832	6.05918
																0.167	-4.36213	0.836	6.04757
																0.168	-4.34384	0.84	6.03642
																0.169	-4.32488	0.844	6.02728
																0.17	-4.30593	0.849	6.01524
																0.171	-4.28691	0.853	5.99808
																0.171	-4.26768	0.857	5.97916
																0.172	-4.24826	0.861	5.96438
																0.173	-4.22889	0.865	5.9567
																0.174	-4.20972	0.869	5.95179
																0.175	-4.19044	0.874	5.9471
																0.176	-4.17152	0.878	5.94698
																0.176	-4.15374	0.882	5.95078
																0.177	-4.1361	0.886	5.95465
																0.178	-4.11841	0.89	5.96213
																0.179	-4.10096	0.894	5.97801
																0.18	-4.0843	0.899	6.00139
																0.181	-4.0682	0.903	6.02684
																0.181	-4.05215	0.907	6.0485
																0.182	-4.03616	0.911	6.06926
																0.183	-4.02078	0.915	6.09272
																0.184	-4.00672	0.919	6.11456
																0.185	-3.99302	0.924	6.13384
																0.186	-3.9799	0.928	6.15162
																0.186	-3.96766	0.932	6.16655
																0.187	-3.95565	0.936	6.17959
																0.188	-3.9436	0.94	6.18975
																0.189	-3.9313	0.944	6.19925
																0.19	-3.91904	0.948	6.20934
																0.191	-3.90703	0.953	6.21672
																0.191	-3.89703	0.957	6.2228
																0.192	-3.88767	0.961	6.22568
																0.193	-3.8783	0.965	6.22822
																0.194	-3.86893	0.969	6.22949
																0.195	-3.86013	0.973	6.23092
																0.196	-3.85417	0.978	6.23177
																0.196	-3.84823	0.982	6.22893
																0.197	-3.84228	0.986	6.22297
																0.198	-3.83661	0.99	6.2176
																0.199	-3.833	0.994	6.21051
																0.2	-3.83146	0.998	6.20567
																0.201	-3.82991	1.003	6.20045
																0.201	-3.82841	1.007	6.1956
																0.202	-3.8277	1.011	6.19023
																0.203	-3.83007	1.015	6.18387
																0.204	-3.83259	1.019	6.17629
																0.205	-3.83512	1.023	6.16874
																0.205	-3.83799	1.028	6.16146
																0.206	-3.84314	1.032	6.15478
																0.207	-3.84976	1.036	6.14878
																0.208	-3.85638	1.04	6.14171
																0.209	-3.863	1.044	6.13645
																0.21	-3.87032	1.048	6.12859
																0.21	-3.87964	1.052	6.12496
																0.211	-3.88917	1.057	6.12128
																0.212	-3.89871	1.061	6.11553
																0.213	-3.90836	1.065	6.11217
																0.214	-3.91887	1.069	6.11065
																0.215	-3.93023	1.073	6.11044
																0.215	-3.9416	1.077	6.11025
																0.216	-3.953	1.082	6.10873
																0.217	-3.96434	1.086	6.10867
																0.218	-3.97607	1.09	6.10893
																0.219	-3.98818	1.094	6.10363
																0.22	-4.0003	1.098	6.1001
																0.22	-4.01236	1.102	6.09936
																0.221	-4.02427	1.107	6.09918
																0.222	-4.03621	1.111	6.09779
																0.223	-4.0481	1.115	6.09229
																0.224	-4.06004	1.119	6.08751
																0.225	-4.07184	1.123	6.08211
																0.225	-4.0837	1.127	6.07663
																0.226	-4.09578	1.132	6.0716
																0.227	-4.10787	1.136	6.06922
																0.228	-4.11993	1.14	6.06513
																0.229	-4.13196	1.144	6.05999
																0.23	-4.14415	1.148	6.05584
																0.23	-4.15634	1.152	6.05385
																0.231	-4.1685	1.156	6.05606
																0.232	-4.18053	1.161	6.0577
																0.233	-4.19212	1.165	6.06215
																0.234	-4.20368	1.169	6.06297
																0.235	-4.21528	1.173	6.06471
																0.235	-4.22684	1.177	6.06772
																0.236	-4.23787	1.181	6.0726
																0.237	-4.24749	1.186	6.07706
																0.238	-4.25706	1.19	6.0788
																0.239	-4.26631	1.194	6.07524
																0.24	-4.27493	1.198	6.0708
																0.24	-4.28328	1.202	6.07059
																0.241	-4.2924	1.206	6.06951
																0.242	-4.30174	1.211	6.06968
																0.243	-4.31111	1.215	6.06998
																0.244	-4.32047	1.219	6.07134
																0.245	-4.32895	1.223	6.0715
																0.245	-4.33709	1.227	6.07145
																0.246	-4.34528	1.231	6.07171
																0.247	-4.35338	1.236	6.0759
																0.248	-4.36121	1.24	6.07831
																0.249	-4.36843	1.244	6.07607
																0.25	-4.37566	1.248	6.07173
																0.25	-4.38286	1.252	6.06868
																0.251	-4.39004	1.256	6.06402
																0.252	-4.3964	1.26	6.05541
																0.253	-4.4027	1.265	6.04702
																0.254	-4.40904	1.269	6.0412
																0.255	-4.41537	1.273	6.03581
																0.255	-4.42147	1.277	6.02866
																0.256	-4.42676	1.281	6.02032
																0.257	-4.43205	1.285	6.01021
																0.258	-4.43732	1.29	6.00153
																0.259	-4.44265	1.294	5.99091
																0.26	-4.44792	1.298	5.9796
																0.26	-4.45343	1.302	5.96743
																0.261	-4.45897	1.306	5.95376
																0.262	-4.46441	1.31	5.93799
																0.263	-4.4699	1.315	5.91985
																0.264	-4.47478	1.319	5.9028
																0.265	-4.47966	1.323	5.88343
																0.265	-4.48454	1.327	5.86858
																0.266	-4.48934	1.331	5.85882
																0.267	-4.4937	1.335	5.85163
																0.268	-4.49798	1.34	5.84738
																0.269	-4.50228	1.344	5.8498
																0.27	-4.50654	1.348	5.8601
																0.27	-4.51075	1.352	5.87295
																0.271	-4.51462	1.356	5.89416
																0.272	-4.51844	1.36	5.92043
																0.273	-4.5223	1.364	5.94965
																0.274	-4.52609	1.369	5.98384
																0.275	-4.5294	1.373	6.01645
																0.275	-4.53271	1.377	6.04997
																0.276	-4.53604	1.381	6.08304
																0.277	-4.53937	1.385	6.11219
																0.278	-4.54268	1.389	6.13621
																0.279	-4.54591	1.394	6.15936
																0.28	-4.54909	1.398	6.1768
																0.28	-4.55225	1.402	6.18667
																0.281	-4.55536	1.406	6.2008
																0.282	-4.55802	1.41	6.21012
																0.283	-4.55985	1.414	6.21342
																0.284	-4.56169	1.419	6.21507
																0.285	-4.56352	1.423	6.21807
																0.285	-4.56547	1.427	6.2217
																0.286	-4.56816	1.431	6.21709
																0.287	-4.57112	1.435	6.21021
																0.288	-4.57407	1.439	6.20298
																0.289	-4.57703	1.444	6.19535
																0.29	-4.57995	1.448	6.18668
																0.29	-4.58269	1.452	6.18036
																0.291	-4.58542	1.456	6.17474
																0.292	-4.5881	1.46	6.16926
																0.293	-4.59057	1.464	6.16311
																0.294	-4.593	1.468	6.15543
																0.295	-4.59563	1.473	6.15494
																0.295	-4.59837	1.477	6.1561
																0.296	-4.60112	1.481	6.15653
																0.297	-4.60386	1.485	6.15926
																0.298	-4.60646	1.489	6.15984
																0.299	-4.609	1.493	6.15498
																0.3	-4.61153	1.498	6.15018
																0.3	-4.61408	1.502	6.14531
																0.301	-4.61607	1.506	6.14002
																0.302	-4.61759	1.51	6.13554
																0.303	-4.61907	1.514	6.13097
																0.304	-4.62055	1.518	6.12705
																0.305	-4.62203	1.523	6.12385
																0.305	-4.62348	1.527	6.12022
																0.306	-4.62476	1.531	6.11584
																0.307	-4.62603	1.535	6.11069
																0.308	-4.62728	1.539	6.10915
																0.309	-4.62831	1.543	6.10697
																0.309	-4.62953	1.548	6.10225
																0.31	-4.63108	1.552	6.09855
																0.311	-4.63265	1.556	6.09374
																0.312	-4.63422	1.56	6.08738
																0.313	-4.63588	1.564	6.08215
																0.314	-4.63718	1.568	6.07116
																0.314	-4.63847	1.572	6.0594
																0.315	-4.63977	1.577	6.05308
																0.316	-4.64083	1.581	6.04439
																0.317	-4.64171	1.585	6.03523
																0.318	-4.64273	1.589	6.02519
																0.319	-4.64375	1.593	6.01401
																0.319	-4.64477	1.597	6.00241
																0.32	-4.64604	1.602	5.9908
																0.321	-4.64738	1.606	5.97393
																0.322	-4.64873	1.61	5.96639
																0.323	-4.65006	1.614	5.9598
																0.324	-4.65139	1.618	5.94928
																0.324	-4.65268	1.622	5.93766
																0.325	-4.65404	1.627	5.92607
																0.326	-4.65538	1.631	5.92241
																0.327	-4.65674	1.635	5.91676
																0.328	-4.65756	1.639	5.90945
																0.329	-4.65853	1.643	5.90496
																0.329	-4.65958	1.647	5.90503
																0.33	-4.66064	1.652	5.90029
																0.331	-4.66169	1.656	5.89653
																0.332	-4.66272	1.66	5.89625
																0.333	-4.66357	1.664	5.89856
																0.334	-4.66441	1.668	5.90368
																0.334	-4.66524	1.672	5.90839
																0.335	-4.66592	1.676	5.91646
																0.336	-4.66654	1.681	5.92765
																0.337	-4.66725	1.685	5.94015
																0.338	-4.66798	1.689	5.9574
																0.339	-4.66869	1.693	5.97584
																0.339	-4.66959	1.697	5.99771
																0.34	-4.67033	1.701	6.02027
																0.341	-4.67102	1.706	6.04462
																0.342	-4.67171	1.71	6.06554
																0.343	-4.67235	1.714	6.08428
																0.344	-4.67285	1.718	6.10359
																0.344	-4.67361	1.722	6.12188
																0.345	-4.67437	1.726	6.13851
																0.346	-4.67506	1.731	6.15295
																0.347	-4.6761	1.735	6.16688
																0.348	-4.67722	1.739	6.17823
																0.349	-4.6783	1.743	6.1886
																0.349	-4.67937	1.747	6.1944
																0.35	-4.68044	1.751	6.20116
																0.351	-4.68122	1.756	6.20423
																0.352	-4.68183	1.76	6.20702
																0.353	-4.68242	1.764	6.21121
																0.354	-4.68301	1.768	6.21235
																0.354	-4.68359	1.772	6.2114
																0.355	-4.68454	1.776	6.21016
																0.356	-4.68562	1.78	6.20647
																0.357	-4.68671	1.785	6.20323
																0.358	-4.68781	1.789	6.20113
																0.359	-4.68873	1.793	6.19804
																0.359	-4.68948	1.797	6.19664
																0.36	-4.6902	1.801	6.19388
																0.361	-4.69092	1.805	6.19017
																0.362	-4.69163	1.81	6.1868
																0.363	-4.69268	1.814	6.18234
																0.364	-4.69386	1.818	6.17771
																0.364	-4.69505	1.822	6.17383
																0.365	-4.69625	1.826	6.17061
																0.366	-4.69731	1.83	6.16853
																0.367	-4.6981	1.835	6.16602
																0.368	-4.69884	1.839	6.16307
																0.369	-4.69957	1.843	6.16004
																0.369	-4.7003	1.847	6.15463
																0.37	-4.70075	1.851	6.15064
																0.371	-4.70106	1.855	6.15157
																0.372	-4.70135	1.86	6.15321
																0.373	-4.70163	1.864	6.1539
																0.374	-4.70189	1.868	6.15252
																0.374	-4.7022	1.872	6.15138
																0.375	-4.70252	1.876	6.15217
																0.376	-4.70285	1.88	6.15104
																0.377	-4.70317	1.884	6.14847
																0.378	-4.7035	1.889	6.14811
																0.379	-4.70385	1.893	6.1478
																0.379	-4.7042	1.897	6.14228
																0.38	-4.70456	1.901	6.1365
																0.381	-4.70492	1.905	6.13166
																0.382	-4.70546	1.909	6.12634
																0.383	-4.70607	1.914	6.12011
																0.384	-4.7067	1.918	6.1146
																0.384	-4.70732	1.922	6.11096
																0.385	-4.70778	1.926	6.10791
																0.386	-4.70788	1.93	6.10545
																0.387	-4.70792	1.934	6.10249
																0.388	-4.70797	1.939	6.10105
																0.389	-4.70801	1.943	6.09813
																0.389	-4.70863	1.947	6.09479
																0.39	-4.70943	1.951	6.09271
																0.391	-4.71023	1.955	6.09117
																0.392	-4.71105	1.959	6.08608
																0.393	-4.71129	1.964	6.08112
																0.394	-4.71094	1.968	6.07952
																0.394	-4.71051	1.972	6.07951
																0.395	-4.71009	1.976	6.08119
																0.396	-4.70974	1.98	6.08398
																0.397	-4.71006	1.984	6.08811
																0.398	-4.71043	1.988	6.09335
																0.399	-4.71078	1.993	6.0986
																0.399	-4.71112	1.997	6.10065
																0.4	-4.7115	2.001	6.10785
																0.401	-4.71197	2.005	6.11423
																0.402	-4.7125	2.009	6.11704
																0.403	-4.71304	2.013	6.11825
																0.404	-4.71358	2.018	6.11676
																0.404	-4.71368	2.022	6.11533
																0.405	-4.7135	2.026	6.11473
																0.406	-4.7133	2.03	6.11243
																0.407	-4.71309	2.034	6.1094
																0.408	-4.71281	2.038	6.10906
																0.408	-4.71253	2.043	6.10564
																0.409	-4.71226	2.047	6.1034
																0.41	-4.71199	2.051	6.10465
																0.411	-4.71172	2.055	6.10396
																0.412	-4.71179	2.059	6.10382
																0.413	-4.71203	2.063	6.10226
																0.413	-4.71228	2.068	6.09848
																0.414	-4.71253	2.072	6.0939
																0.415	-4.71285	2.076	6.0898
																0.416	-4.71333	2.08	6.08601
																0.417	-4.71388	2.084	6.08324
																0.418	-4.71443	2.088	6.07908
																0.418	-4.71498	2.092	6.07073
																0.419	-4.71536	2.097	6.06231
																0.42	-4.71558	2.101	6.05503
																0.421	-4.71575	2.105	6.0464
																0.422	-4.71592	2.109	6.03572
																0.423	-4.71613	2.113	6.02547
																0.423	-4.7165	2.117	6.01614
																0.424	-4.71691	2.122	6.00414
																0.425	-4.71733	2.126	5.98785
																0.426	-4.71775	2.13	5.9721
																0.427	-4.71808	2.134	5.95892
																0.428	-4.71835	2.138	5.94558
																0.428	-4.71862	2.142	5.93136
																0.429	-4.71889	2.147	5.91728
																0.43	-4.71915	2.151	5.90561
																0.431	-4.719	2.155	5.89393
																0.432	-4.71871	2.159	5.87953
																0.433	-4.71841	2.163	5.86712
																0.433	-4.71812	2.167	5.8626
																0.434	-4.71857	2.172	5.86388
																0.435	-4.71966	2.176	5.86822
																0.436	-4.72087	2.18	5.87529
																0.437	-4.72208	2.184	5.88396
																0.438	-4.72321	2.188	5.89477
																0.438	-4.7237	2.192	5.91008
																0.439	-4.72403	2.196	5.93107
																0.44	-4.72435	2.201	5.95404
																0.441	-4.72468	2.205	5.97703
																0.442	-4.72462	2.209	5.99808
																0.443	-4.72409	2.213	6.01838
																0.443	-4.72347	2.217	6.03529
																0.444	-4.72285	2.221	6.05167
																0.445	-4.72223	2.226	6.06756
																0.446	-4.72247	2.23	6.08344
																0.447	-4.72299	2.234	6.0984
																0.448	-4.72353	2.238	6.11079
																0.448	-4.72407	2.242	6.12449
																0.449	-4.72479	2.246	6.13856
																0.45	-4.72512	2.251	6.15076
																0.451	-4.7253	2.255	6.15909
																0.452	-4.72547	2.259	6.16618
																0.453	-4.72563	2.263	6.17058
																0.453	-4.72545	2.267	6.17534
																0.454	-4.72571	2.271	6.17999
																0.455	-4.7263	2.276	6.18227
																0.456	-4.7269	2.28	6.18075
																0.457	-4.72746	2.284	6.17589
																0.458	-4.72777	2.288	6.17077
																0.458	-4.72772	2.292	6.16564
																0.459	-4.72754	2.296	6.15773
																0.46	-4.72736	2.3	6.14947
																0.461	-4.72724	2.305	6.14261
																0.462	-4.72746	2.309	6.13557
																0.463	-4.72792	2.313	6.12785
																0.463	-4.7284	2.317	6.1208
																0.464	-4.72885	2.321	6.11685
																0.465	-4.72904	2.325	6.11388
																0.466	-4.72891	2.33	6.10927
																0.467	-4.72867	2.334	6.10351
																0.468	-4.72843	2.338	6.10085
																0.468	-4.72838	2.342	6.09939
																0.469	-4.72839	2.346	6.09759
																0.47	-4.72833	2.35	6.09402
																0.471	-4.72824	2.355	6.08757
																0.472	-4.72816	2.359	6.08013
																0.473	-4.72814	2.363	6.07312
																0.473	-4.72804	2.367	6.06751
																0.474	-4.72788	2.371	6.06334
																0.475	-4.72771	2.375	6.05955
																0.476	-4.72728	2.38	6.0549
																0.477	-4.72698	2.384	6.04822
																0.478	-4.72701	2.388	6.04522
																0.478	-4.72714	2.392	6.04622
																0.479	-4.72727	2.396	6.04873
																0.48	-4.72733	2.4	6.05189
																0.481	-4.72726	2.404	6.05381
																0.482	-4.72715	2.409	6.05438
																0.483	-4.72703	2.413	6.0541
																0.483	-4.72717	2.417	6.05384
																0.484	-4.72734	2.421	6.05295
																0.485	-4.72735	2.425	6.0544
																0.486	-4.72732	2.429	6.05265
																0.487	-4.72729	2.434	6.04912
																0.488	-4.72675	2.438	6.04731
																0.488	-4.7261	2.442	6.04566
																0.489	-4.72551	2.446	6.04327
																0.49	-4.72492	2.45	6.04016
																0.491	-4.72433	2.454	6.03849
																0.492	-4.72426	2.459	6.03627
																0.493	-4.72449	2.463	6.03486
																0.493	-4.72475	2.467	6.03372
																0.494	-4.72502	2.471	6.03327
																0.495	-4.72528	2.475	6.03
																0.496	-4.72495	2.479	6.02431
																0.497	-4.72438	2.484	6.01933
																0.498	-4.7238	2.488	6.01447
																0.498	-4.72323	2.492	6.01013
																0.499	-4.72297	2.496	6.00529
																0.5	-4.72315	2.5	6.00101
																0.501	-4.72345	2.504	5.99659
																0.502	-4.72376	2.508	5.98882
																0.503	-4.72406	2.513	5.9795
																0.503	-4.72389	2.517	5.97188
																0.504	-4.72351	2.521	5.96453
																0.505	-4.72311	2.525	5.95572
																0.506	-4.72273	2.529	5.94562
																0.507	-4.72256	2.533	5.93475
																0.508	-4.72277	2.538	5.92227
																0.508	-4.72324	2.542	5.90793
																0.509	-4.72373	2.546	5.89269
																0.51	-4.72422	2.55	5.88318
																0.511	-4.72469	2.554	5.87644
																0.512	-4.72514	2.558	5.86752
																0.512	-4.72558	2.563	5.857
																0.513	-4.72602	2.567	5.84609
																0.514	-4.72644	2.571	5.83685
																0.515	-4.72687	2.575	5.82864
																0.516	-4.72731	2.579	5.82285
																0.517	-4.72775	2.583	5.82133
																0.517	-4.72818	2.588	5.824
																0.518	-4.72842	2.592	5.82642
																0.519	-4.72838	2.596	5.82984
																0.52	-4.72829	2.6	5.83838
																0.521	-4.7282	2.604	5.8548
																0.522	-4.72814	2.608	5.87833
																0.522	-4.72818	2.612	5.90576
																0.523	-4.72829	2.617	5.93664
																0.524	-4.72841	2.621	5.96949
																0.525	-4.72852	2.625	6.00158
																0.526	-4.7288	2.629	6.03204
																0.527	-4.72921	2.633	6.06015
																0.527	-4.7296	2.637	6.0847
																0.528	-4.73	2.642	6.10632
																0.529	-4.73033	2.646	6.12324
																0.53	-4.73038	2.65	6.13474
																0.531	-4.73023	2.654	6.14312
																0.532	-4.73008	2.658	6.14905
																0.532	-4.72993	2.662	6.15266
																0.533	-4.72986	2.667	6.15428
																0.534	-4.72986	2.671	6.15243
																0.535	-4.72987	2.675	6.14723
																0.536	-4.72988	2.679	6.14107
																0.537	-4.72992	2.683	6.13542
																0.537	-4.73004	2.687	6.13091
																0.538	-4.73019	2.692	6.12667
																0.539	-4.73034	2.696	6.12056
																0.54	-4.73048	2.7	6.11373
																0.541	-4.73048	2.704	6.10804
																0.542	-4.73021	2.708	6.10309
																0.542	-4.72983	2.712	6.1001
																0.543	-4.72945	2.716	6.09973
																0.544	-4.72906	2.721	6.10053
																0.545	-4.72905	2.725	6.10061
																0.546	-4.72937	2.729	6.09978
																0.547	-4.72974	2.733	6.0991
																0.547	-4.73011	2.737	6.09945
																0.548	-4.73037	2.741	6.09918
																0.549	-4.73032	2.746	6.09869
																0.55	-4.73012	2.75	6.09772
																0.551	-4.72992	2.754	6.09448
																0.552	-4.72972	2.758	6.08941
																0.552	-4.72969	2.762	6.08443
																0.553	-4.72982	2.766	6.08064
																0.554	-4.73001	2.771	6.07674
																0.555	-4.73019	2.775	6.07264
																0.556	-4.73036	2.779	6.06783
																0.557	-4.73053	2.783	6.06361
																0.557	-4.73069	2.787	6.05942
																0.558	-4.73086	2.791	6.05464
																0.559	-4.73101	2.796	6.05026
																0.56	-4.73101	2.8	6.04766
																0.561	-4.7308	2.804	6.04621
																0.562	-4.73047	2.808	6.04274
																0.562	-4.73012	2.812	6.03756
																0.563	-4.72977	2.816	6.03307
																0.564	-4.72943	2.82	6.0303
																0.565	-4.7291	2.825	6.02652
																0.566	-4.72877	2.829	6.02046
																0.567	-4.72843	2.833	6.01456
																0.567	-4.72828	2.837	6.01037
																0.568	-4.72853	2.841	6.00475
																0.569	-4.72902	2.845	5.99588
																0.57	-4.72951	2.85	5.98607
																0.571	-4.73001	2.854	5.97512
																0.572	-4.73071	2.858	5.96179
																0.572	-4.73166	2.862	5.94751
																0.573	-4.7326	2.866	5.93256
																0.574	-4.73355	2.87	5.91741
																0.575	-4.73434	2.875	5.90226
																0.576	-4.73479	2.879	5.88653
																0.577	-4.73508	2.883	5.87091
																0.577	-4.73538	2.887	5.8546
																0.578	-4.73564	2.891	5.84287
																0.579	-4.73575	2.895	5.83885
																0.58	-4.73567	2.9	5.83821
																0.581	-4.73559	2.904	5.83732
																0.582	-4.7355	2.908	5.83801
																0.582	-4.73544	2.912	5.84202
																0.583	-4.73541	2.916	5.84988
																0.584	-4.73538	2.92	5.86304
																0.585	-4.73536	2.924	5.87884
																0.586	-4.73533	2.929	5.90116
																0.587	-4.73523	2.933	5.92438
																0.587	-4.73501	2.937	5.94424
																0.588	-4.73477	2.941	5.96635
																0.589	-4.73453	2.945	5.991
																0.59	-4.7343	2.949	6.01779
																0.591	-4.7341	2.954	6.04335
																0.592	-4.73391	2.958	6.06619
																0.592	-4.73372	2.962	6.08461
																0.593	-4.73353	2.966	6.10094
																0.594	-4.73317	2.97	6.11474
																0.595	-4.73261	2.974	6.12538
																0.596	-4.73201	2.979	6.13446
																0.597	-4.73142	2.983	6.14019
																0.597	-4.73095	2.987	6.14257
																0.598	-4.73105	2.991	6.14161
																0.599	-4.73162	2.995	6.13971
																0.6	-4.73219	2.999	6.13783
																0.601	-4.73275	3.004	6.13317
																0.602	-4.73324	3.008	6.12703
																0.602	-4.73366	3.012	6.12211
																0.603	-4.73408	3.016	6.11684
																0.604	-4.7345	3.02	6.11041
																0.605	-4.73491	3.024	6.10473
																0.606	-4.73523	3.028	6.10179
																0.607	-4.73548	3.033	6.09935
																0.607	-4.73573	3.037	6.09723
																0.608	-4.73598	3.041	6.09412
																0.609	-4.73617	3.045	6.09151
																0.61	-4.73623	3.049	6.08879
																0.611	-4.73622	3.053	6.0849
																0.611	-4.73621	3.058	6.08263
																0.612	-4.73619	3.062	6.07958
																0.613	-4.73601	3.066	6.07553
																0.614	-4.73568	3.07	6.07184
																0.615	-4.73533	3.074	6.06956
																0.616	-4.73496	3.078	6.06636
																0.616	-4.73454	3.083	6.06259
																0.617	-4.73402	3.087	6.0588
																0.618	-4.73358	3.091	6.05779
																0.619	-4.73314	3.095	6.05877
																0.62	-4.73271	3.099	6.05958
																0.621	-4.73238	3.103	6.06123
																0.621	-4.73224	3.108	6.06142
																0.622	-4.73212	3.112	6.05961
																0.623	-4.73199	3.116	6.05749
																0.624	-4.73207	3.12	6.05754
																0.625	-4.73275	3.124	6.05717
																0.626	-4.73372	3.128	6.05634
																0.626	-4.73469	3.132	6.05394
																0.627	-4.73564	3.137	6.04932
																0.628	-4.73628	3.141	6.0453
																0.629	-4.73632	3.145	6.04107
																0.63	-4.73631	3.149	6.03881
																0.631	-4.73629	3.153	6.03665
																0.631	-4.73624	3.157	6.03323
																0.632	-4.73609	3.162	6.02797
																0.633	-4.73593	3.166	6.02369
																0.634	-4.73578	3.17	6.02013
																0.635	-4.73564	3.174	6.01598
																0.636	-4.73573	3.178	6.01005
																0.636	-4.73619	3.182	6.0028
																0.637	-4.73667	3.187	5.99558
																0.638	-4.73715	3.191	5.98617
																0.639	-4.73763	3.195	5.97516
																0.64	-4.73785	3.199	5.96353
																0.641	-4.73763	3.203	5.95217
																0.641	-4.73741	3.207	5.94337
																0.642	-4.73719	3.212	5.93366
																0.643	-4.73682	3.216	5.92179
																0.644	-4.73618	3.22	5.91129
																0.645	-4.73552	3.224	5.89938
																0.646	-4.73487	3.228	5.8864
																0.646	-4.73425	3.232	5.87327
																0.647	-4.73374	3.236	5.86273
																0.648	-4.73336	3.241	5.85703
																0.649	-4.73297	3.245	5.85302
																0.65	-4.73259	3.249	5.84567
																0.651	-4.73224	3.253	5.83951
																0.651	-4.73196	3.257	5.8377
																0.652	-4.73173	3.261	5.83828
																0.653	-4.73149	3.266	5.84227
																0.654	-4.73126	3.27	5.85295
																0.655	-4.73111	3.274	5.87181
																0.656	-4.7311	3.278	5.88539
																0.656	-4.73112	3.282	5.89761
																0.657	-4.73114	3.286	5.91118
																0.658	-4.73129	3.291	5.92853
																0.659	-4.73166	3.295	5.94946
																0.66	-4.73196	3.299	5.97132
																0.661	-4.73226	3.303	5.99287
																0.661	-4.73256	3.307	6.0132
																0.662	-4.73279	3.311	6.0313
																0.663	-4.73297	3.316	6.04622
																0.664	-4.73315	3.32	6.066
																0.665	-4.73334	3.324	6.08238
																0.666	-4.73329	3.328	6.09637
																0.666	-4.73289	3.332	6.10745
																0.667	-4.73249	3.336	6.11543
																0.668	-4.73212	3.34	6.12145
																0.669	-4.73173	3.345	6.12805
																0.67	-4.73145	3.349	6.13386
																0.671	-4.73155	3.353	6.13385
																0.671	-4.73129	3.357	6.129
																0.672	-4.73102	3.361	6.12366
																0.673	-4.73078	3.365	6.11844
																0.674	-4.73067	3.37	6.11325
																0.675	-4.73057	3.374	6.10774
																0.676	-4.73046	3.378	6.10252
																0.676	-4.73033	3.382	6.0968
																0.677	-4.73013	3.386	6.08833
																0.678	-4.72982	3.39	6.07943
																0.679	-4.72966	3.395	6.07291
																0.68	-4.72952	3.399	6.07187
																0.681	-4.72934	3.403	6.06923
																0.681	-4.72899	3.407	6.06721
																0.682	-4.72838	3.411	6.06564
																0.683	-4.72773	3.415	6.06597
																0.684	-4.72707	3.42	6.06505
																0.685	-4.72654	3.424	6.06548
																0.686	-4.72666	3.428	6.0664
																0.686	-4.72696	3.432	6.06673
																0.687	-4.72727	3.436	6.06716
																0.688	-4.72756	3.44	6.06203
																0.689	-4.72782	3.444	6.05713
																0.69	-4.72815	3.449	6.0532
																0.691	-4.7285	3.453	6.0495
																0.691	-4.72884	3.457	6.04387
																0.692	-4.72915	3.461	6.03833
																0.693	-4.72926	3.465	6.03492
																0.694	-4.72924	3.469	6.03197
																0.695	-4.72921	3.474	6.02816
																0.696	-4.72919	3.478	6.0251
																0.696	-4.72906	3.482	6.02415
																0.697	-4.72841	3.486	6.02526
																0.698	-4.72749	3.49	6.02605
																0.699	-4.72656	3.494	6.0236
																0.7	-4.72566	3.499	6.02166
																0.701	-4.72501	3.503	6.02191
																0.701	-4.72503	3.507	6.01886
																0.702	-4.72504	3.511	6.01865
																0.703	-4.72506	3.515	6.01814
																0.704	-4.72505	3.519	6.01739
																0.705	-4.72491	3.524	6.01637
																0.706	-4.72467	3.528	6.01385
																0.706	-4.72442	3.532	6.01173
																0.707	-4.72418	3.536	6.00997
																0.708	-4.72388	3.54	6.00836
																0.709	-4.72335	3.544	6.00685
																0.71	-4.72279	3.548	6.00669
																0.711	-4.72221	3.553	6.00168
																0.711	-4.72169	3.557	5.99605
																0.712	-4.7215	3.561	5.99127
																0.713	-4.72188	3.565	5.98529
																0.714	-4.72225	3.569	5.97971
																0.715	-4.72262	3.573	5.9733
																0.715	-4.72299	3.578	5.96693
																0.716	-4.72334	3.582	5.9607
																0.717	-4.72369	3.586	5.95298
																0.718	-4.72405	3.59	5.94282
																0.719	-4.72438	3.594	5.9333
																0.72	-4.72463	3.598	5.92709
																0.72	-4.72474	3.603	5.91807
																0.721	-4.72485	3.607	5.90923
																0.722	-4.72497	3.611	5.89959
																0.723	-4.72509	3.615	5.88819
																0.724	-4.72525	3.619	5.87835
																0.725	-4.72529	3.623	5.87278
																0.725	-4.72533	3.628	5.86976
																0.726	-4.72537	3.632	5.86441
																0.727	-4.72531	3.636	5.85872
																0.728	-4.72505	3.64	5.85011
																0.729	-4.7248	3.644	5.84353
																0.73	-4.72454	3.648	5.83735
																0.73	-4.72427	3.652	5.82709
																0.731	-4.72363	3.657	5.82088
																0.732	-4.72284	3.661	5.81522
																0.733	-4.72204	3.665	5.80842
																0.734	-4.72126	3.669	5.79877
																0.735	-4.72053	3.673	5.79956
																0.735	-4.72037	3.677	5.80406
																0.736	-4.72027	3.682	5.81411
																0.737	-4.72018	3.686	5.83174
																0.738	-4.72011	3.69	5.85317
																0.739	-4.72049	3.694	5.88006
																0.74	-4.72119	3.698	5.90512
																0.74	-4.72189	3.702	5.93421
																0.741	-4.72259	3.707	5.96221
																0.742	-4.72316	3.711	5.9928
																0.743	-4.72294	3.715	6.01603
																0.744	-4.72254	3.719	6.04169
																0.745	-4.72214	3.723	6.06327
																0.745	-4.72175	3.727	6.07808
																0.746	-4.72147	3.732	6.0884
																0.747	-4.7211	3.736	6.09955
																0.748	-4.72074	3.74	6.11221
																0.749	-4.72038	3.744	6.11827
																0.75	-4.72005	3.748	6.12151
																0.75	-4.72007	3.752	6.12304
																0.751	-4.72028	3.756	6.12422
																0.752	-4.7205	3.761	6.12344
																0.753	-4.7207	3.765	6.12003
																0.754	-4.72077	3.769	6.11608
																0.755	-4.72086	3.773	6.1144
																0.755	-4.72094	3.777	6.11038
																0.756	-4.72102	3.781	6.1024
																0.757	-4.72112	3.786	6.09769
																0.758	-4.72124	3.79	6.09483
																0.759	-4.72135	3.794	6.09145
																0.76	-4.72147	3.798	6.08792
																0.76	-4.72158	3.802	6.08474
																0.761	-4.72173	3.806	6.08444
																0.762	-4.72209	3.811	6.08469
																0.763	-4.7225	3.815	6.08405
																0.764	-4.72291	3.819	6.08231
																0.765	-4.72335	3.823	6.08164
																0.765	-4.72386	3.827	6.07938
																0.766	-4.72421	3.831	6.07621
																0.767	-4.72457	3.836	6.07388
																0.768	-4.72492	3.84	6.07091
																0.769	-4.72531	3.844	6.06465
																0.77	-4.72582	3.848	6.05944
																0.77	-4.72641	3.852	6.05368
																0.771	-4.72699	3.856	6.04867
																0.772	-4.72763	3.86	6.04658
																0.773	-4.72842	3.865	6.04515
																0.774	-4.72921	3.869	6.04407
																0.775	-4.73	3.873	6.04282
																0.775	-4.73086	3.877	6.0396
																0.776	-4.73175	3.881	6.03904
																0.777	-4.7319	3.885	6.04097
																0.778	-4.73178	3.89	6.03829
																0.779	-4.73165	3.894	6.03946
																0.78	-4.73152	3.898	6.03688
																0.78	-4.73138	3.902	6.03368
																0.781	-4.73179	3.906	6.03217
																0.782	-4.73221	3.91	6.03192
																0.783	-4.73263	3.915	6.03057
																0.784	-4.73305	3.919	6.03068
																0.785	-4.73361	3.923	6.02898
																0.785	-4.73433	3.927	6.0233
																0.786	-4.73504	3.931	6.02188
																0.787	-4.73575	3.935	6.01886
																0.788	-4.73647	3.94	6.01771
																0.789	-4.73775	3.944	6.01488
																0.79	-4.73908	3.948	6.00913
																0.79	-4.74042	3.952	6.00021
																0.791	-4.74175	3.956	5.99247
																0.792	-4.74224	3.96	5.98012
																0.793	-4.74175	3.964	5.9677
																0.794	-4.74126	3.969	5.96035
																0.795	-4.74076	3.973	5.95176
																0.795	-4.74028	3.977	5.93991
																0.796	-4.74034	3.981	5.9267
																0.797	-4.7405	3.985	5.91216
																0.798	-4.74066	3.989	5.89984
																0.799	-4.74081	3.994	5.88966
																0.8	-4.74099	3.998	5.88107
																0.8	-4.74117	4.002	5.87581
																0.801	-4.74134	4.006	5.86793
																0.802	-4.74152	4.01	5.85907
																0.803	-4.74169	4.014	5.85122
																0.804	-4.74168	4.019	5.8447
																0.805	-4.74165	4.023	5.84164
																0.805	-4.74162	4.027	5.83927
																0.806	-4.7416	4.031	5.83745
																0.807	-4.7416	4.035	5.83645
																0.808	-4.74155	4.039	5.83549
																0.809	-4.7415	4.044	5.84239
																0.81	-4.74145	4.048	5.85467
																0.81	-4.7414	4.052	5.86882
																0.811	-4.74135	4.056	5.88381
																0.812	-4.74128	4.06	5.9023
																0.813	-4.74121	4.064	5.9229
																0.814	-4.74114	4.068	5.9481
																0.814	-4.74109	4.073	5.97517
																0.815	-4.74118	4.077	5.9996
																0.816	-4.74127	4.081	6.02528
																0.817	-4.74136	4.085	6.0433
																0.818	-4.74148	4.089	6.05989
																0.819	-4.74189	4.093	6.07843
																0.819	-4.74258	4.098	6.09627
																0.82	-4.74325	4.102	6.11067
																0.821	-4.74394	4.106	6.12205
																0.822	-4.74455	4.11	6.12932
																0.823	-4.7446	4.114	6.13308
																0.824	-4.74465	4.118	6.13773
																0.824	-4.7447	4.123	6.13858
																0.825	-4.74473	4.127	6.14065
																0.826	-4.74455	4.131	6.14105
																0.827	-4.74412	4.135	6.13657
																0.828	-4.74369	4.139	6.13075
																0.829	-4.74322	4.143	6.12439
																0.829	-4.74274	4.148	6.12052
																0.83	-4.74218	4.152	6.11605
																0.831	-4.7416	4.156	6.11121
																0.832	-4.74102	4.16	6.10726
																0.833	-4.74044	4.164	6.10435
																0.834	-4.74034	4.168	6.09966
																0.834	-4.74109	4.172	6.09355
																0.835	-4.74197	4.177	6.0902
																0.836	-4.74284	4.181	6.08711
																0.837	-4.74372	4.185	6.08358
																0.838	-4.74383	4.189	6.07572
																0.839	-4.74378	4.193	6.07098
																0.839	-4.74372	4.197	6.06826
																0.84	-4.74366	4.202	6.06632
																0.841	-4.74362	4.206	6.0628
																0.842	-4.74361	4.21	6.05982
																0.843	-4.74361	4.214	6.05802
																0.844	-4.7436	4.218	6.05405
																0.844	-4.7436	4.222	6.0526
																0.845	-4.74367	4.227	6.05314
																0.846	-4.74376	4.231	6.05578
																0.847	-4.74385	4.235	6.05711
																0.848	-4.74394	4.239	6.05488
																0.849	-4.74404	4.243	6.05298
																0.849	-4.74453	4.247	6.05375
																0.85	-4.74507	4.252	6.05176
																0.851	-4.74561	4.256	6.05128
																0.852	-4.74615	4.26	6.05496
																0.853	-4.74653	4.264	6.0562
																0.854	-4.74681	4.268	6.05971
																0.854	-4.74708	4.272	6.06177
																0.855	-4.74736	4.276	6.06469
																0.856	-4.74765	4.281	6.06871
																0.857	-4.74796	4.285	6.0685
																0.858	-4.74827	4.289	6.06797
																0.859	-4.74858	4.293	6.06785
																0.859	-4.74889	4.297	6.06731
																0.86	-4.74899	4.301	6.06271
																0.861	-4.74895	4.306	6.05884
																0.862	-4.74891	4.31	6.04951
																0.863	-4.74886	4.314	6.0412
																0.864	-4.74884	4.318	6.03254
																0.864	-4.74885	4.322	6.02549
																0.865	-4.74887	4.326	6.02179
																0.866	-4.74889	4.331	6.01683
																0.867	-4.74891	4.335	6.0104
																0.868	-4.74914	4.339	6.00189
																0.869	-4.74973	4.343	5.99444
																0.869	-4.75033	4.347	5.98533
																0.87	-4.75092	4.351	5.97734
																0.871	-4.75148	4.356	5.96768
																0.872	-4.75171	4.36	5.95571
																0.873	-4.7519	4.364	5.94242
																0.874	-4.75209	4.368	5.92748
																0.874	-4.75228	4.372	5.91076
																0.875	-4.75202	4.376	5.89594
																0.876	-4.75152	4.38	5.88301
																0.877	-4.75101	4.385	5.86733
																0.878	-4.75051	4.389	5.85503
																0.879	-4.75002	4.393	5.84564
																0.879	-4.75004	4.397	5.83861
																0.88	-4.75005	4.401	5.83452
																0.881	-4.75005	4.405	5.83413
																0.882	-4.75005	4.41	5.83929
																0.883	-4.75	4.414	5.84996
																0.884	-4.74984	4.418	5.86682
																0.884	-4.74965	4.422	5.88449
																0.885	-4.74945	4.426	5.90575
																0.886	-4.74926	4.43	5.92832
																0.887	-4.74937	4.435	5.95242
																0.888	-4.74957	4.439	5.97805
																0.889	-4.74977	4.443	6.00225
																0.889	-4.74996	4.447	6.02465
																0.89	-4.75014	4.451	6.04412
																0.891	-4.75026	4.455	6.06193
																0.892	-4.75037	4.46	6.07477
																0.893	-4.75048	4.464	6.08871
																0.894	-4.75059	4.468	6.10295
																0.894	-4.75059	4.472	6.11645
																0.895	-4.75056	4.476	6.12465
																0.896	-4.75053	4.48	6.12971
																0.897	-4.7505	4.484	6.13439
																0.898	-4.75051	4.489	6.13796
																0.899	-4.75052	4.493	6.13954
																0.899	-4.75054	4.497	6.13982
																0.9	-4.75055	4.501	6.13747
																0.901	-4.75057	4.505	6.1317
																0.902	-4.7507	4.509	6.12418
																0.903	-4.75088	4.514	6.11625
																0.904	-4.75107	4.518	6.11045
																0.904	-4.75125	4.522	6.10431
																0.905	-4.75134	4.526	6.0985
																0.906	-4.75133	4.53	6.09194
																0.907	-4.75131	4.534	6.085
																0.908	-4.75128	4.539	6.07562
																0.909	-4.75125	4.543	6.06878
																0.909	-4.75148	4.547	6.06271
																0.91	-4.75179	4.551	6.05857
																0.911	-4.7521	4.555	6.05203
																0.912	-4.75241	4.559	6.04486
																0.913	-4.75271	4.564	6.04044
																0.914	-4.7529	4.568	6.03726
																0.914	-4.75308	4.572	6.03346
																0.915	-4.75325	4.576	6.02899
																0.916	-4.75343	4.58	6.02691
																0.917	-4.75441	4.584	6.02406
																0.918	-4.75564	4.588	6.02317
																0.918	-4.75691	4.593	6.0201
																0.919	-4.75818	4.597	6.017
																0.92	-4.75907	4.601	6.01659
																0.921	-4.75903	4.605	6.01593
																0.922	-4.75887	4.609	6.01192
																0.923	-4.7587	4.613	6.00764
																0.923	-4.75854	4.618	6.00576
																0.924	-4.7586	4.622	6.00438
																0.925	-4.75879	4.626	6.00436
																0.926	-4.75899	4.63	6.00452
																0.927	-4.75919	4.634	6.0058
																0.928	-4.75955	4.638	6.00979
																0.928	-4.75966	4.643	6.00908
																0.929	-4.7597	4.647	6.00564
																0.93	-4.75973	4.651	6.00621
																0.931	-4.75976	4.655	6.00704
																0.932	-4.75974	4.659	6.00464
																0.933	-4.75974	4.663	6.00162
																0.933	-4.75974	4.668	5.9988
																0.934	-4.75973	4.672	5.993
																0.935	-4.75973	4.676	5.98886
																0.936	-4.76008	4.68	5.98461
																0.937	-4.76063	4.684	5.98308
																0.938	-4.7612	4.688	5.98489
																0.938	-4.76177	4.692	5.98667
																0.939	-4.76206	4.697	5.98868
																0.94	-4.76184	4.701	5.99413
																0.941	-4.76143	4.705	5.99951
																0.942	-4.76101	4.709	6.00314
																0.943	-4.7606	4.713	6.00891
																0.943	-4.76042	4.717	6.01179
																0.944	-4.76047	4.722	6.0123
																0.945	-4.76058	4.726	6.01311
																0.946	-4.76068	4.73	6.01174
																0.947	-4.76085	4.734	6.00655
																0.948	-4.76118	4.738	6.00242
																0.948	-4.76157	4.742	5.99724
																0.949	-4.76197	4.747	5.99206
																0.95	-4.76236	4.751	5.98679
																0.951	-4.76247	4.755	5.98184
																0.952	-4.76238	4.759	5.97657
																0.953	-4.76225	4.763	5.96987
																0.953	-4.76211	4.767	5.96213
																0.954	-4.76204	4.772	5.95385
																0.955	-4.76223	4.776	5.94585
																0.956	-4.76251	4.78	5.93542
																0.957	-4.7628	4.784	5.92335
																0.958	-4.76308	4.788	5.91129
																0.958	-4.76294	4.792	5.89881
																0.959	-4.76253	4.796	5.88227
																0.96	-4.7621	4.801	5.8652
																0.961	-4.76166	4.805	5.84919
																0.962	-4.76154	4.809	5.83446
																0.963	-4.76172	4.813	5.82184
																0.963	-4.76195	4.817	5.81231
																0.964	-4.76218	4.821	5.80818
																0.965	-4.76241	4.826	5.812
																0.966	-4.76255	4.83	5.8196
																0.967	-4.76275	4.834	5.83101
																0.968	-4.76299	4.838	5.85054
																0.968	-4.76323	4.842	5.87627
																0.969	-4.76334	4.846	5.90565
																0.97	-4.76317	4.851	5.93733
																0.971	-4.7629	4.855	5.97087
																0.972	-4.76264	4.859	6.00594
																0.973	-4.76237	4.863	6.04082
																0.973	-4.7621	4.867	6.06995
																0.974	-4.76165	4.871	6.09511
																0.975	-4.76114	4.876	6.11543
																0.976	-4.76063	4.88	6.12802
																0.977	-4.76012	4.884	6.13715
																0.978	-4.75947	4.888	6.14469
																0.978	-4.75881	4.892	6.15012
																0.979	-4.75817	4.896	6.15201
																0.98	-4.75753	4.9	6.14939
																0.981	-4.75711	4.905	6.1429
																0.982	-4.75705	4.909	6.13553
																0.983	-4.75706	4.913	6.12693
																0.983	-4.75708	4.917	6.1178
																0.984	-4.75709	4.921	6.11065
																0.985	-4.75664	4.925	6.10391
																0.986	-4.75588	4.93	6.09711
																0.987	-4.75512	4.934	6.08866
																0.988	-4.75439	4.938	6.08042
																0.988	-4.75368	4.942	6.07519
																0.989	-4.75324	4.946	6.07224
																0.99	-4.75303	4.95	6.06937
																0.991	-4.75281	4.955	6.06589
																0.992	-4.75259	4.959	6.06158
																0.993	-4.75239	4.963	6.0577
																0.993	-4.7522	4.967	6.05349
																0.994	-4.75201	4.971	6.04785
																0.995	-4.75182	4.975	6.04268
																0.996	-4.75163	4.98	6.03927
																0.997	-4.75134	4.984	6.03519
																0.998	-4.751	4.988	6.03095
																0.998	-4.75066	4.992	6.02754
																0.999	-4.75032	4.996	6.02672
																1	-4.75	5	6.02955
																1.001	-4.74973	5.004	6.03326
																1.002	-4.74949	5.009	6.03596
																1.003	-4.74924	5.013	6.03707
																1.003	-4.74897	5.017	6.03803
																1.004	-4.74875	5.021	6.03923
																1.005	-4.74859	5.025	6.03947
																1.006	-4.74843	5.029	6.03753
																1.007	-4.74827	5.034	6.03454
																1.008	-4.74814	5.038	6.02844
																1.008	-4.74796	5.042	6.02085
																1.009	-4.74773	5.046	6.01299
																1.01	-4.74751	5.05	6.00611
																1.011	-4.74733	5.054	6.00304
																1.012	-4.74738	5.059	6.00172
																1.013	-4.74756	5.063	5.99795
																1.013	-4.74775	5.067	5.9935
																1.014	-4.74793	5.071	5.99
																1.015	-4.74819	5.075	5.98417
																1.016	-4.74868	5.079	5.97877
																1.017	-4.74928	5.084	5.97482
																1.017	-4.74988	5.088	5.97013
																1.018	-4.75049	5.092	5.96234
																1.019	-4.75099	5.096	5.9502
																1.02	-4.75139	5.1	5.93669
																1.021	-4.75178	5.104	5.92348
																1.022	-4.75217	5.108	5.91012
																1.022	-4.75253	5.113	5.89404
																1.023	-4.75291	5.117	5.87828
																1.024	-4.75331	5.121	5.86591
																1.025	-4.75371	5.125	5.8534
																1.026	-4.75411	5.129	5.84265
																1.027	-4.75471	5.133	5.83662
																1.027	-4.75548	5.138	5.83553
																1.028	-4.75628	5.142	5.84001
																1.029	-4.75708	5.146	5.84828
																1.03	-4.75782	5.15	5.85875
																1.031	-4.7581	5.154	5.87276
																1.032	-4.75817	5.158	5.89201
																1.032	-4.75824	5.163	5.91413
																1.033	-4.75823	5.167	5.93568
																1.034	-4.75809	5.171	5.9584
																1.035	-4.75796	5.175	5.98271
																1.036	-4.75786	5.179	6.00524
																1.037	-4.75775	5.183	6.02484
																1.037	-4.75793	5.188	6.04357
																1.038	-4.75833	5.192	6.06222
																1.039	-4.75878	5.196	6.08001
																1.04	-4.75921	5.2	6.09563
																1.041	-4.75958	5.204	6.1097
																1.042	-4.75985	5.208	6.12425
																1.042	-4.76005	5.212	6.13656
																1.043	-4.76027	5.217	6.14443
																1.044	-4.76049	5.221	6.1507
																1.045	-4.76077	5.225	6.15558
																1.046	-4.76119	5.229	6.15724
																1.047	-4.76168	5.233	6.15677
																1.047	-4.76216	5.237	6.15606
																1.048	-4.76265	5.242	6.1548
																1.049	-4.76312	5.246	6.1522
																1.05	-4.76354	5.25	6.14867
																1.051	-4.76395	5.254	6.14384
																1.052	-4.76436	5.258	6.13899
																1.052	-4.76466	5.262	6.13515
																1.053	-4.76466	5.267	6.13182
																1.054	-4.76447	5.271	6.12796
																1.055	-4.76428	5.275	6.12329
																1.056	-4.76408	5.279	6.11976
																1.057	-4.76396	5.283	6.1162
																1.057	-4.76392	5.287	6.11017
																1.058	-4.76388	5.292	6.10355
																1.059	-4.76385	5.296	6.09777
																1.06	-4.76377	5.3	6.09082
																1.061	-4.76359	5.304	6.08423
																1.062	-4.76333	5.308	6.07876
																1.062	-4.76308	5.312	6.07366
																1.063	-4.76283	5.316	6.06859
																1.064	-4.76275	5.321	6.06285
																1.065	-4.76293	5.325	6.05722
																1.066	-4.76318	5.329	6.05303
																1.067	-4.76343	5.333	6.04911
																1.067	-4.7636	5.337	6.04469
																1.068	-4.76339	5.341	6.04408
																1.069	-4.76288	5.346	6.04395
																1.07	-4.76236	5.35	6.0405
																1.071	-4.76185	5.354	6.03741
																1.072	-4.76154	5.358	6.0363
																1.072	-4.76148	5.362	6.03562
																1.073	-4.76151	5.366	6.03549
																1.074	-4.76153	5.371	6.03602
																1.075	-4.76159	5.375	6.03572
																1.076	-4.76176	5.379	6.03524
																1.077	-4.762	5.383	6.03345
																1.077	-4.76224	5.387	6.03221
																1.078	-4.76248	5.391	6.03464
																1.079	-4.76253	5.396	6.03837
																1.08	-4.76234	5.4	6.03998
																1.081	-4.76208	5.404	6.03951
																1.082	-4.76181	5.408	6.03901
																1.082	-4.76158	5.412	6.03755
																1.083	-4.76125	5.416	6.03625
																1.084	-4.76077	5.42	6.03596
																1.085	-4.76027	5.425	6.03522
																1.086	-4.75976	5.429	6.03143
																1.087	-4.75932	5.433	6.02473
																1.087	-4.75922	5.437	6.01908
																1.088	-4.75935	5.441	6.01632
																1.089	-4.75948	5.445	6.01311
																1.09	-4.75961	5.45	6.00755
																1.091	-4.75944	5.454	6.00099
																1.092	-4.75892	5.458	5.9943
																1.092	-4.7583	5.462	5.98653
																1.093	-4.75771	5.466	5.97871
																1.094	-4.75722	5.47	5.97248
																1.095	-4.75687	5.475	5.96863
																1.096	-4.75661	5.479	5.96723
																1.097	-4.75634	5.483	5.96523
																1.097	-4.75607	5.487	5.9618
																1.098	-4.75579	5.491	5.95769
																1.099	-4.75557	5.495	5.95326
																1.1	-4.75554	5.5	5.94783
																1.101	-4.75551	5.504	5.94311
																1.102	-4.75549	5.508	5.93843
																1.102	-4.75546	5.512	5.93136
																1.103	-4.7552	5.516	5.92031
																1.104	-4.75487	5.52	5.90608
																1.105	-4.75454	5.524	5.89551
																1.106	-4.75416	5.529	5.89053
																1.107	-4.75376	5.533	5.89037
																1.107	-4.75353	5.537	5.89376
																1.108	-4.75329	5.541	5.90174
																1.109	-4.7531	5.545	5.91694
																1.11	-4.75311	5.549	5.93679
																1.111	-4.75332	5.554	5.96009
																1.112	-4.75351	5.558	5.98605
																1.112	-4.75369	5.562	6.01491
																1.113	-4.75375	5.566	6.04164
																1.114	-4.75361	5.57	6.06501
																1.115	-4.75353	5.574	6.0857
																1.116	-4.75345	5.579	6.10503
																1.117	-4.75338	5.583	6.12244
																1.117	-4.75332	5.587	6.13479
																1.118	-4.75319	5.591	6.14196
																1.119	-4.75298	5.595	6.14662
																1.12	-4.75277	5.599	6.14984
																1.121	-4.75254	5.604	6.14724
																1.121	-4.75227	5.608	6.14154
																1.122	-4.75201	5.612	6.13514
																1.123	-4.75174	5.616	6.12796
																1.124	-4.75147	5.62	6.11882
																1.125	-4.75135	5.624	6.10806
																1.126	-4.75146	5.628	6.0966
																1.126	-4.75157	5.633	6.08481
																1.127	-4.75168	5.637	6.07375
																1.128	-4.7517	5.641	6.06396
																1.129	-4.7514	5.645	6.05427
																1.13	-4.75081	5.649	6.0452
																1.131	-4.75022	5.653	6.03892
																1.131	-4.74963	5.658	6.03465
																1.132	-4.74923	5.662	6.03154
																1.133	-4.74919	5.666	6.02832
																1.134	-4.74926	5.67	6.02423
																1.135	-4.74933	5.674	6.02137
																1.136	-4.74939	5.678	6.01888
																1.136	-4.74934	5.683	6.01569
																1.137	-4.74916	5.687	6.01424
																1.138	-4.74899	5.691	6.01447
																1.139	-4.74882	5.695	6.01329
																1.14	-4.74865	5.699	6.00927
																1.141	-4.74842	5.703	6.00517
																1.141	-4.7481	5.708	6.00322
																1.142	-4.74779	5.712	6.00193
																1.143	-4.74748	5.716	6.00102
																1.144	-4.74737	5.72	6.0005
																1.145	-4.74756	5.724	5.99958
																1.146	-4.74782	5.728	5.99844
																1.146	-4.74808	5.732	5.99547
																1.147	-4.7482	5.737	5.99277
																1.148	-4.74805	5.741	5.99133
																1.149	-4.74758	5.745	5.98862
																1.15	-4.74709	5.749	5.98393
																1.151	-4.7466	5.753	5.97959
																1.151	-4.74613	5.757	5.97607
																1.152	-4.74576	5.762	5.97225
																1.153	-4.74542	5.766	5.96826
																1.154	-4.74508	5.77	5.96489
																1.155	-4.74477	5.774	5.96002
																1.156	-4.74458	5.778	5.95588
																1.156	-4.74445	5.782	5.95044
																1.157	-4.74432	5.787	5.94521
																1.158	-4.7442	5.791	5.93869
																1.159	-4.7441	5.795	5.92997
																1.16	-4.74417	5.799	5.9198
																1.161	-4.74433	5.803	5.90706
																1.161	-4.74449	5.807	5.89317
																1.162	-4.74462	5.812	5.8777
																1.163	-4.74457	5.816	5.86325
																1.164	-4.74437	5.82	5.84637
																1.165	-4.74418	5.824	5.83411
																1.166	-4.74398	5.828	5.824
																1.166	-4.74383	5.832	5.81438
																1.167	-4.74387	5.836	5.80652
																1.168	-4.74394	5.841	5.79909
																1.169	-4.74401	5.845	5.79487
																1.17	-4.74407	5.849	5.79716
																1.171	-4.74404	5.853	5.80544
																1.171	-4.74391	5.857	5.81942
																1.172	-4.74377	5.861	5.83646
																1.173	-4.74363	5.866	5.85098
																1.174	-4.74354	5.87	5.86989
																1.175	-4.74357	5.874	5.89476
																1.176	-4.74362	5.878	5.92347
																1.176	-4.74367	5.882	5.95464
																1.177	-4.7437	5.886	5.98621
																1.178	-4.74373	5.891	6.01624
																1.179	-4.74384	5.895	6.04196
																1.18	-4.74396	5.899	6.06242
																1.181	-4.74408	5.903	6.07944
																1.181	-4.74413	5.907	6.09842
																1.182	-4.74398	5.911	6.11165
																1.183	-4.74374	5.916	6.11948
																1.184	-4.7435	5.92	6.12199
																1.185	-4.74323	5.924	6.12078
																1.186	-4.74285	5.928	6.11651
																1.186	-4.74239	5.932	6.11016
																1.187	-4.74192	5.936	6.10316
																1.188	-4.74146	5.94	6.09682
																1.189	-4.7411	5.945	6.08936
																1.19	-4.74096	5.949	6.07909
																1.191	-4.74091	5.953	6.06961
																1.191	-4.74085	5.957	6.06273
																1.192	-4.74077	5.961	6.05706
																1.193	-4.74062	5.965	6.05343
																1.194	-4.74046	5.97	6.05113
																1.195	-4.74032	5.974	6.04604
																1.196	-4.74017	5.978	6.0397
																1.196	-4.73993	5.982	6.03242
																1.197	-4.7394	5.986	6.0287
																1.198	-4.73866	5.99	6.02773
																1.199	-4.73792	5.995	6.0256
																1.2	-4.73736	5.999	6.02215
																1.201	-4.73721	6.003	6.01708
																1.201	-4.73732	6.007	6.01132
																1.202	-4.73744	6.011	6.00589
																1.203	-4.73756	6.015	6.00179
																1.204	-4.73761	6.02	5.99912
																1.205	-4.73748	6.024	5.98644
																1.206	-4.7375	6.028	5.98127
																1.206	-4.73751	6.032	5.97965
																1.207	-4.73758	6.036	5.97742
																1.208	-4.73794	6.04	5.97451
																1.209	-4.73835	6.044	5.97037
																1.21	-4.73875	6.049	5.96707
																1.211	-4.73913	6.053	5.96092
																1.211	-4.73924	6.057	5.95609
																1.212	-4.73878	6.061	5.95006
																1.213	-4.73837	6.065	5.94364
																1.214	-4.73796	6.069	5.93543
																1.215	-4.73761	6.074	5.92563
																1.216	-4.7376	6.078	5.91765
																1.216	-4.73777	6.082	5.91094
																1.217	-4.73794	6.086	5.90326
																1.218	-4.73811	6.09	5.89528
																1.219	-4.73827	6.094	5.88774
																1.22	-4.73842	6.099	5.87909
																1.22	-4.73861	6.103	5.87638
																1.221	-4.7388	6.107	5.87298
																1.222	-4.73903	6.111	5.86922
																1.223	-4.73952	6.115	5.86339
																1.224	-4.74031	6.119	5.85495
																1.225	-4.74111	6.124	5.84841
																1.225	-4.7419	6.128	5.8443
																1.226	-4.74259	6.132	5.8403
																1.227	-4.7428	6.136	5.83885
																1.228	-4.74288	6.14	5.83858
																1.229	-4.74295	6.144	5.83531
																1.23	-4.74303	6.148	5.83935
																1.23	-4.74316	6.153	5.85081
																1.231	-4.74341	6.157	5.87186
																1.232	-4.74365	6.161	5.89808
																1.233	-4.7439	6.165	5.92429
																1.234	-4.74415	6.169	5.95423
																1.235	-4.74445	6.173	5.98716
																1.235	-4.74476	6.178	6.02247
																1.236	-4.74508	6.182	6.05834
																1.237	-4.7454	6.186	6.09367
																1.238	-4.74576	6.19	6.12249
																1.239	-4.74622	6.194	6.14513
																1.24	-4.74669	6.198	6.1614
																1.24	-4.74715	6.203	6.1747
																1.241	-4.74752	6.207	6.181
																1.242	-4.74752	6.211	6.18214
																1.243	-4.74726	6.215	6.17921
																1.244	-4.747	6.219	6.17324
																1.245	-4.74675	6.223	6.16794
																1.245	-4.74677	6.228	6.16024
																1.246	-4.74746	6.232	6.15207
																1.247	-4.74814	6.236	6.14313
																1.248	-4.74882	6.24	6.13343
																1.249	-4.74936	6.244	6.12403
																1.25	-4.74945	6.248	6.11859
																1.25	-4.74927	6.252	6.1118
																1.251	-4.74909	6.257	6.10393
																1.252	-4.74897	6.261	6.09808
																1.253	-4.7491	6.265	6.09075
																1.254	-4.74955	6.269	6.08407
																1.255	-4.74997	6.273	6.07702
																1.255	-4.7504	6.277	6.07104
																1.256	-4.75087	6.282	6.06474
																1.257	-4.75114	6.286	6.05629
																1.258	-4.75131	6.29	6.04947
																1.259	-4.75148	6.294	6.04729
																1.26	-4.75165	6.298	6.04814
																1.26	-4.75181	6.302	6.04695
																1.261	-4.75183	6.307	6.04372
																1.262	-4.75183	6.311	6.04273
																1.263	-4.75182	6.315	6.04195
																1.264	-4.7518	6.319	6.04012
																1.265	-4.75151	6.323	6.03861
																1.265	-4.75084	6.327	6.0397
																1.266	-4.75016	6.332	6.03947
																1.267	-4.74948	6.336	6.03472
																1.268	-4.74885	6.34	6.03076
																1.269	-4.74892	6.344	6.02853
																1.27	-4.7493	6.348	6.0263
																1.27	-4.74968	6.352	6.02284
																1.271	-4.75006	6.356	6.02065
																1.272	-4.7504	6.361	6.01918
																1.273	-4.75052	6.365	6.01865
																1.274	-4.75064	6.369	6.0191
																1.275	-4.75076	6.373	6.02062
																1.275	-4.75089	6.377	6.02231
																1.276	-4.7511	6.381	6.02008
																1.277	-4.75138	6.386	6.01856
																1.278	-4.75165	6.39	6.01996
																1.279	-4.75192	6.394	6.02188
																1.28	-4.75215	6.398	6.02156
																1.28	-4.75229	6.402	6.02031
																1.281	-4.75244	6.406	6.01818
																1.282	-4.75258	6.411	6.01395
																1.283	-4.75271	6.415	6.01006
																1.284	-4.75274	6.419	6.00924
																1.285	-4.7527	6.423	6.0119
																1.285	-4.75266	6.427	6.01035
																1.286	-4.75261	6.431	6.00673
																1.287	-4.75246	6.436	6.00314
																1.288	-4.75181	6.44	5.99965
																1.289	-4.75117	6.444	5.99541
																1.29	-4.75052	6.448	5.9912
																1.29	-4.7499	6.452	5.9868
																1.291	-4.74956	6.456	5.98061
																1.292	-4.74943	6.46	5.9733
																1.293	-4.74931	6.465	5.96282
																1.294	-4.74919	6.469	5.95421
																1.295	-4.74916	6.473	5.94607
																1.295	-4.74945	6.477	5.93639
																1.296	-4.74974	6.481	5.92564
																1.297	-4.75002	6.485	5.91549
																1.298	-4.75033	6.49	5.90658
																1.299	-4.7507	6.494	5.89853
																1.3	-4.75097	6.498	5.88834
																1.3	-4.75123	6.502	5.87606
																1.301	-4.75148	6.506	5.86743
																1.302	-4.75166	6.51	5.85907
																1.303	-4.75188	6.515	5.8508
																1.304	-4.75212	6.519	5.8433
																1.305	-4.75236	6.523	5.83856
																1.305	-4.75263	6.527	5.83636
																1.306	-4.7531	6.531	5.83499
																1.307	-4.75367	6.535	5.83413
																1.308	-4.75419	6.54	5.83804
																1.309	-4.75472	6.544	5.84376
																1.31	-4.7553	6.548	5.8507
																1.31	-4.75556	6.552	5.8613
																1.311	-4.75575	6.556	5.8774
																1.312	-4.75592	6.56	5.8983
																1.313	-4.7561	6.564	5.92121
																1.314	-4.75655	6.569	5.94455
																1.315	-4.75726	6.573	5.96832
																1.315	-4.758	6.577	5.99301
																1.316	-4.75874	6.581	6.01674
																1.317	-4.75947	6.585	6.03859
																1.318	-4.75949	6.589	6.05945
																1.319	-4.75928	6.594	6.07722
																1.32	-4.75907	6.598	6.08872
																1.32	-4.75885	6.602	6.09626
																1.321	-4.75892	6.606	6.10105
																1.322	-4.7597	6.61	6.10104
																1.323	-4.76052	6.614	6.09786
																1.324	-4.76133	6.619	6.09387
																1.324	-4.76214	6.623	6.08873
																1.325	-4.76282	6.627	6.08378
																1.326	-4.76342	6.631	6.07498
																1.327	-4.76402	6.635	6.06431
																1.328	-4.76461	6.639	6.05638
																1.329	-4.76529	6.644	6.04913
																1.329	-4.76612	6.648	6.04226
																1.33	-4.76696	6.652	6.03803
																1.331	-4.7678	6.656	6.03511
																1.332	-4.76864	6.66	6.03077
																1.333	-4.7693	6.664	6.02647
																1.334	-4.76991	6.668	6.02255
																1.334	-4.77052	6.673	6.0198
																1.335	-4.77114	6.677	6.01875
																1.336	-4.77171	6.681	6.01599
																1.337	-4.77219	6.685	6.01173
																1.338	-4.77267	6.689	6.00759
																1.339	-4.77315	6.693	6.00439
																1.339	-4.77363	6.698	6.00259
																1.34	-4.77377	6.702	6.00064
																1.341	-4.77378	6.706	5.99731
																1.342	-4.77379	6.71	5.99289
																1.343	-4.7738	6.714	5.98675
																1.344	-4.7739	6.718	5.98035
																1.344	-4.77417	6.723	5.97646
																1.345	-4.77445	6.727	5.9748
																1.346	-4.77472	6.731	5.9743
																1.347	-4.77499	6.735	5.97276
																1.348	-4.77515	6.739	5.97001
																1.349	-4.77529	6.743	5.96732
																1.349	-4.77542	6.748	5.96621
																1.35	-4.77556	6.752	5.96725
																1.351	-4.77571	6.756	5.97075
																1.352	-4.77615	6.76	5.97412
																1.353	-4.7766	6.764	5.976
																1.354	-4.77705	6.768	5.97364
																1.354	-4.77746	6.772	5.96898
																1.355	-4.77738	6.777	5.96605
																1.356	-4.77675	6.781	5.96125
																1.357	-4.77612	6.785	5.95517
																1.358	-4.77549	6.789	5.94923
																1.359	-4.77495	6.793	5.94292
																1.359	-4.77534	6.797	5.93583
																1.36	-4.77589	6.802	5.92689
																1.361	-4.77639	6.806	5.91602
																1.362	-4.7769	6.81	5.90865
																1.363	-4.77719	6.814	5.90197
																1.364	-4.77687	6.818	5.89286
																1.364	-4.77643	6.822	5.88346
																1.365	-4.77599	6.827	5.87359
																1.366	-4.77554	6.831	5.86191
																1.367	-4.77559	6.835	5.84898
																1.368	-4.77584	6.839	5.83637
																1.369	-4.77611	6.843	5.82336
																1.369	-4.77639	6.847	5.81599
																1.37	-4.77659	6.852	5.81065
																1.371	-4.77664	6.856	5.80131
																1.372	-4.77666	6.86	5.79147
																1.373	-4.77668	6.864	5.7839
																1.374	-4.77671	6.868	5.77798
																1.374	-4.77654	6.872	5.77342
																1.375	-4.77626	6.876	5.76993
																1.376	-4.77595	6.881	5.76673
																1.377	-4.77565	6.885	5.76819
																1.378	-4.77531	6.889	5.77029
																1.379	-4.7748	6.893	5.77195
																1.379	-4.77427	6.897	5.7814
																1.38	-4.77374	6.901	5.79645
																1.381	-4.77321	6.906	5.81388
																1.382	-4.7731	6.91	5.83439
																1.383	-4.77316	6.914	5.85856
																1.384	-4.77323	6.918	5.88689
																1.384	-4.7733	6.922	5.91793
																1.385	-4.77341	6.926	5.94812
																1.386	-4.77366	6.931	5.97592
																1.387	-4.77393	6.935	6.00439
																1.388	-4.7742	6.939	6.02992
																1.389	-4.77447	6.943	6.05212
																1.389	-4.7748	6.947	6.07318
																1.39	-4.77523	6.951	6.0899
																1.391	-4.77565	6.956	6.10216
																1.392	-4.77608	6.96	6.10868
																1.393	-4.77649	6.964	6.11214
																1.394	-4.77675	6.968	6.11435
																1.394	-4.77699	6.972	6.11426
																1.395	-4.77722	6.976	6.11044
																1.396	-4.77746	6.98	6.10483
																1.397	-4.77774	6.985	6.09781
																1.398	-4.7781	6.989	6.08871
																1.399	-4.77847	6.993	6.08101
																1.399	-4.77884	6.997	6.0735
																1.4	-4.77921	7.001	6.06869
																1.401	-4.77924	7.005	6.0668
																1.402	-4.77921	7.01	6.0643
																1.403	-4.77918	7.014	6.06043
																1.404	-4.77915	7.018	6.05698
																1.404	-4.77928	7.022	6.05538
																1.405	-4.77962	7.026	6.05174
																1.406	-4.77999	7.03	6.04698
																1.407	-4.78036	7.035	6.04552
																1.408	-4.78073	7.039	6.04533
																1.409	-4.78053	7.043	6.04318
																1.409	-4.78021	7.047	6.04022
																1.41	-4.77988	7.051	6.0373
																1.411	-4.77955	7.055	6.03373
																1.412	-4.77927	7.06	6.03013
																1.413	-4.77905	7.064	6.02486
																1.414	-4.77885	7.068	6.02182
																1.414	-4.77867	7.072	6.02121
																1.415	-4.77848	7.076	6.0188
																1.416	-4.77835	7.08	6.0157
																1.417	-4.77833	7.084	6.01264
																1.418	-4.77834	7.089	6.00736
																1.419	-4.77836	7.093	6.00119
																1.419	-4.77837	7.097	5.99687
																1.42	-4.77841	7.101	5.99381
																1.421	-4.77845	7.105	5.99223
																1.422	-4.77849	7.109	5.99142
																1.423	-4.77853	7.114	5.98989
																1.423	-4.77844	7.118	5.98839
																1.424	-4.77826	7.122	5.98797
																1.425	-4.77806	7.126	5.98922
																1.426	-4.77787	7.13	5.99177
																1.427	-4.77762	7.134	5.99625
																1.428	-4.77711	7.139	6.00196
																1.428	-4.7765	7.143	6.00639
																1.429	-4.77589	7.147	6.01012
																1.43	-4.77528	7.151	6.01174
																1.431	-4.77479	7.155	6.01108
																1.432	-4.77447	7.159	6.00966
																1.433	-4.77419	7.164	6.00813
																1.433	-4.77392	7.168	6.00511
																1.434	-4.77365	7.172	6.0003
																1.435	-4.77309	7.176	5.99321
																1.436	-4.7724	7.18	5.98582
																1.437	-4.77171	7.184	5.97846
																1.438	-4.77103	7.188	5.96954
																1.438	-4.7705	7.193	5.96216
																1.439	-4.77034	7.197	5.9566
																1.44	-4.77028	7.201	5.94852
																1.441	-4.77022	7.205	5.93767
																1.442	-4.77015	7.209	5.92886
																1.443	-4.7701	7.213	5.91968
																1.443	-4.77004	7.218	5.90961
																1.444	-4.76999	7.222	5.89896
																1.445	-4.76994	7.226	5.88851
																1.446	-4.76978	7.23	5.87818
																1.447	-4.76941	7.234	5.86587
																1.448	-4.76898	7.238	5.85199
																1.448	-4.76855	7.243	5.83787
																1.449	-4.76812	7.247	5.82542
																1.45	-4.76786	7.251	5.81487
																1.451	-4.76767	7.255	5.80754
																1.452	-4.76749	7.259	5.8008
																1.453	-4.76731	7.263	5.79496
																1.453	-4.76712	7.268	5.79264
																1.454	-4.76701	7.272	5.79428
																1.455	-4.76692	7.276	5.80179
																1.456	-4.76684	7.28	5.81467
																1.457	-4.76675	7.284	5.83429
																1.458	-4.76674	7.288	5.85808
																1.458	-4.76669	7.292	5.88011
																1.459	-4.76663	7.297	5.90353
																1.46	-4.76656	7.301	5.93209
																1.461	-4.76653	7.305	5.96407
																1.462	-4.76694	7.309	5.9967
																1.463	-4.76746	7.313	6.02832
																1.463	-4.76797	7.317	6.0565
																1.464	-4.76849	7.322	6.08197
																1.465	-4.76879	7.326	6.10332
																1.466	-4.76898	7.33	6.11887
																1.467	-4.76915	7.334	6.1322
																1.468	-4.76931	7.338	6.14207
																1.468	-4.7695	7.342	6.14934
																1.469	-4.76987	7.347	6.15518
																1.47	-4.77035	7.351	6.1579
																1.471	-4.77084	7.355	6.15792
																1.472	-4.77133	7.359	6.15623
																1.473	-4.77154	7.363	6.15338
																1.473	-4.7712	7.367	6.15124
																1.474	-4.7706	7.372	6.15015
																1.475	-4.77001	7.376	6.14722
																1.476	-4.76942	7.38	6.14459
																1.477	-4.76929	7.384	6.1403
																1.478	-4.76953	7.388	6.13272
																1.478	-4.76979	7.392	6.12406
																1.479	-4.77005	7.396	6.11701
																1.48	-4.77028	7.401	6.1126
																1.481	-4.77048	7.405	6.11069
																1.482	-4.77067	7.409	6.10535
																1.483	-4.77086	7.413	6.09973
																1.483	-4.77106	7.417	6.09801
																1.484	-4.77106	7.421	6.09554
																1.485	-4.77088	7.426	6.09225
																1.486	-4.77067	7.43	6.09179
																1.487	-4.77046	7.434	6.09399
																1.488	-4.77026	7.438	6.09559
																1.488	-4.77012	7.442	6.09405
																1.489	-4.77002	7.446	6.09089
																1.49	-4.76992	7.451	6.09082
																1.491	-4.76981	7.455	6.09004
																1.492	-4.76968	7.459	6.08825
																1.493	-4.76951	7.463	6.0892
																1.493	-4.76935	7.467	6.09011
																1.494	-4.76918	7.471	6.08981
																1.495	-4.76904	7.476	6.08793
																1.496	-4.76891	7.48	6.0843
																1.497	-4.76878	7.484	6.0828
																1.498	-4.76865	7.488	6.08235
																1.498	-4.76851	7.492	6.08161
																1.499	-4.76844	7.496	6.08146
																1.5	-4.76846	7.5	6.08052
																1.501	-4.7685	7.505	6.07891
																1.502	-4.76855	7.509	6.07753
																1.503	-4.7686	7.513	6.07632
																1.503	-4.76845	7.517	6.07519
																1.504	-4.76821	7.521	6.07379
																1.505	-4.76797	7.525	6.07186
																1.506	-4.76774	7.53	6.06966
																1.507	-4.76721	7.534	6.06585
																1.508	-4.7664	7.538	6.06197
																1.508	-4.76551	7.542	6.05851
																1.509	-4.76462	7.546	6.05364
																1.51	-4.76377	7.55	6.04861
																1.511	-4.76308	7.555	6.0434
																1.512	-4.76244	7.559	6.03946
																1.513	-4.7618	7.563	6.03627
																1.513	-4.76116	7.567	6.03331
																1.514	-4.76063	7.571	6.02649
																1.515	-4.76031	7.575	6.01891
																1.516	-4.76004	7.58	6.00961
																1.517	-4.75977	7.584	5.99797
																1.518	-4.7595	7.588	5.98816
																1.518	-4.75905	7.592	5.97833
																1.519	-4.7585	7.596	5.9697
																1.52	-4.75793	7.6	5.96191
																1.521	-4.75739	7.604	5.95169
																1.522	-4.75686	7.609	5.93985
																1.523	-4.75637	7.613	5.93206
																1.523	-4.75591	7.617	5.92857
																1.524	-4.75543	7.621	5.928
																1.525	-4.75496	7.625	5.9304
																1.526	-4.75459	7.629	5.93351
																1.527	-4.75427	7.634	5.94239
																1.527	-4.75389	7.638	5.95282
																1.528	-4.75351	7.642	5.96305
																1.529	-4.75315	7.646	5.98061
																1.53	-4.75298	7.65	6.00511
																1.531	-4.75296	7.654	6.03142
																1.532	-4.75293	7.659	6.05557
																1.532	-4.75291	7.663	6.08099
																1.533	-4.75292	7.667	6.1059
																1.534	-4.75297	7.671	6.13248
																1.535	-4.75303	7.675	6.15604
																1.536	-4.75308	7.679	6.17879
																1.537	-4.75311	7.684	6.20191
																1.537	-4.75309	7.688	6.22109
																1.538	-4.75305	7.692	6.23486
																1.539	-4.75302	7.696	6.24512
																1.54	-4.75298	7.7	6.25563
																1.541	-4.75274	7.704	6.26263
																1.542	-4.75223	7.708	6.26404
																1.542	-4.75161	7.713	6.26306
																1.543	-4.75099	7.717	6.26151
																1.544	-4.75037	7.721	6.25872
																1.545	-4.75021	7.725	6.25286
																1.546	-4.7504	7.729	6.24784
																1.547	-4.75059	7.733	6.24393
																1.547	-4.75077	7.738	6.23957
																1.548	-4.75106	7.742	6.23359
																1.549	-4.75148	7.746	6.22917
																1.55	-4.75195	7.75	6.22868
																1.551	-4.75242	7.754	6.2284
																1.552	-4.75283	7.758	6.2256
																1.552	-4.75291	7.763	6.22184
																1.553	-4.75282	7.767	6.21904
																1.554	-4.75272	7.771	6.21681
																1.555	-4.75262	7.775	6.21284
																1.556	-4.75267	7.779	6.20919
																1.557	-4.75288	7.783	6.20606
																1.557	-4.75313	7.788	6.20052
																1.558	-4.75338	7.792	6.19716
																1.559	-4.75365	7.796	6.19567
																1.56	-4.75398	7.8	6.1972
																1.561	-4.75435	7.804	6.20028
																1.562	-4.75472	7.808	6.20167
																1.562	-4.7551	7.812	6.20071
																1.563	-4.75549	7.817	6.20111
																1.564	-4.75571	7.821	6.19957
																1.565	-4.75583	7.825	6.2014
																1.566	-4.75595	7.829	6.20836
																1.567	-4.75605	7.833	6.2132
																1.567	-4.75617	7.837	6.21547
																1.568	-4.75644	7.842	6.21762
																1.569	-4.75678	7.846	6.219
																1.57	-4.75713	7.85	6.22066
																1.571	-4.75758	7.854	6.22331
																1.572	-4.75787	7.858	6.226
																1.572	-4.75806	7.862	6.23254
																1.573	-4.75824	7.867	6.23626
																1.574	-4.75835	7.871	6.23524
																1.575	-4.75833	7.875	6.23405
																1.576	-4.75825	7.879	6.23405
																1.577	-4.75816	7.883	6.23583
																1.577	-4.75807	7.887	6.24006
																1.578	-4.75804	7.892	6.24715
																1.579	-4.7581	7.896	6.25247
																1.58	-4.75813	7.9	6.25568
																1.581	-4.75816	7.904	6.25898
																1.582	-4.75823	7.908	6.26365
																1.582	-4.75858	7.912	6.27045
																1.583	-4.75935	7.916	6.27825
																1.584	-4.76024	7.921	6.2841
																1.585	-4.76114	7.925	6.28823
																1.586	-4.76204	7.929	6.29029
																1.587	-4.76258	7.933	6.29206
																1.587	-4.76262	7.937	6.29721
																1.588	-4.76267	7.941	6.3056
																1.589	-4.76272	7.946	6.31594
																1.59	-4.76276	7.95	6.32439
																1.591	-4.76289	7.954	6.33122
																1.592	-4.76311	7.958	6.33818
																1.592	-4.76334	7.962	6.34612
																1.593	-4.76359	7.966	6.35323
																1.594	-4.76399	7.971	6.35848
																1.595	-4.76451	7.975	6.3629
																1.596	-4.76504	7.979	6.36643
																1.597	-4.76557	7.983	6.36857
																1.597	-4.76594	7.987	6.36781
																1.598	-4.76609	7.991	6.36557
																1.599	-4.76619	7.996	6.36729
																1.6	-4.76629	8	6.36899
																1.601	-4.76639	8.004	6.37025
																1.602	-4.76652	8.008	6.36761
																1.602	-4.76667	8.012	6.36523
																1.603	-4.76682	8.016	6.35958
																1.604	-4.76698	8.02	6.35394
																1.605	-4.76708	8.025	6.34824
																1.606	-4.76712	8.029	6.34143
																1.607	-4.76715	8.033	6.33338
																1.607	-4.76718	8.037	6.32145
																1.608	-4.76732	8.041	6.30819
																1.609	-4.76788	8.045	6.29946
																1.61	-4.76873	8.05	6.29542
																1.611	-4.76958	8.054	6.29326
																1.612	-4.77043	8.058	6.30098
																1.612	-4.77103	8.062	6.3132
																1.613	-4.77126	8.066	6.32861
																1.614	-4.77136	8.07	6.35218
																1.615	-4.77146	8.075	6.38509
																1.616	-4.77163	8.079	6.42509
																1.617	-4.77208	8.083	6.46648
																1.617	-4.77272	8.087	6.50581
																1.618	-4.77335	8.091	6.54527
																1.619	-4.77399	8.095	6.58727
																1.62	-4.77449	8.099	6.62349
																1.621	-4.77481	8.104	6.65767
																1.622	-4.77509	8.108	6.6925
																1.622	-4.77537	8.112	6.721
																1.623	-4.7756	8.116	6.74128
																1.624	-4.7757	8.12	6.75432
																1.625	-4.77573	8.124	6.76577
																1.626	-4.77577	8.129	6.77517
																1.626	-4.7758	8.133	6.78183
																1.627	-4.77586	8.137	6.78219
																1.628	-4.77596	8.141	6.78565
																1.629	-4.77611	8.145	6.78878
																1.63	-4.77626	8.149	6.78676
																1.631	-4.77641	8.154	6.78364
																1.631	-4.77668	8.158	6.78036
																1.632	-4.77721	8.162	6.77454
																1.633	-4.77781	8.166	6.76615
																1.634	-4.77842	8.17	6.76562
																1.635	-4.77902	8.174	6.76418
																1.636	-4.77944	8.179	6.76356
																1.636	-4.77943	8.183	6.75961
																1.637	-4.77933	8.187	6.75212
																1.638	-4.77924	8.191	6.74855
																1.639	-4.77925	8.195	6.74373
																1.64	-4.77959	8.199	6.7409
																1.641	-4.78018	8.203	6.74137
																1.641	-4.78077	8.208	6.74343
																1.642	-4.78134	8.212	6.73715
																1.643	-4.78175	8.216	6.7317
																1.644	-4.78186	8.22	6.73191
																1.645	-4.78184	8.224	6.73214
																1.646	-4.78182	8.228	6.73261
																1.646	-4.78182	8.233	6.72775
																1.647	-4.78192	8.237	6.72345
																1.648	-4.78213	8.241	6.71903
																1.649	-4.78235	8.245	6.7158
																1.65	-4.7825	8.249	6.71526
																1.651	-4.78243	8.253	6.71439
																1.651	-4.78235	8.258	6.71439
																1.652	-4.78253	8.262	6.71313
																1.653	-4.78272	8.266	6.70615
																1.654	-4.78302	8.27	6.69846
																1.655	-4.78338	8.274	6.69421
																1.656	-4.78345	8.278	6.6888
																1.656	-4.78337	8.283	6.68275
																1.657	-4.78328	8.287	6.67639
																1.658	-4.78312	8.291	6.66826
																1.659	-4.78298	8.295	6.65745
[truncated: 26,880 more rows]

## Sheet: Suppl  Fig1c
Suupplemantary Fig. 1C left					Suupplemantary Fig. 1C right
apo-DNMT1					DNMT1:DNA
Chrom.1		Chrom.1			Chrom.1		Chrom.1
UV 1_280		UV 2_260			UV 1_280		UV 2_260
ml	mAU	ml	mAU		ml	mAU	ml	mAU
0	2.96365	0	0		0	11.9411	0	0
0.001	86.5484	0.004	62.4941		0.001	103.011	0.004	41.9283
0.002	94.1906	0.008	72.065		0.002	109.115	0.008	50.2435
0.002	100.022	0.012	81.137		0.002	113.841	0.012	58.0846
0.003	104.895	0.017	86.4405		0.003	117.764	0.017	65.1098
0.004	109.194	0.021	88.101		0.004	121.253	0.021	72.6644
0.005	113.093	0.025	88.8777		0.005	124.398	0.025	77.6022
0.006	116.845	0.029	89.6628		0.006	127.407	0.029	78.5569
0.007	120.559	0.033	90.011		0.007	130.4	0.033	78.4488
0.007	124.28	0.037	90.0648		0.007	133.395	0.037	78.3666
0.008	128.024	0.042	90.0676		0.008	136.383	0.042	78.344
0.009	131.766	0.046	90.0691		0.009	139.376	0.046	78.3402
0.01	135.51	0.05	90.0679		0.01	142.373	0.05	78.3363
0.011	139.254	0.054	90.066		0.011	145.371	0.054	78.3344
0.012	142.992	0.058	90.0631		0.012	148.367	0.058	78.335
0.012	145.736	0.062	90.0491		0.012	149.507	0.062	78.3327
0.013	149.016	0.067	89.7329		0.013	149.514	0.067	78.3233
0.014	152.759	0.071	88.726		0.014	149.522	0.071	78.1727
0.015	156.513	0.075	86.8978		0.015	149.53	0.075	77.5028
0.016	160.153	0.079	84.2748		0.016	149.538	0.079	76.0115
0.017	163.702	0.083	80.8297		0.017	149.545	0.083	73.735
0.017	167.245	0.087	76.6417		0.017	149.552	0.087	70.8372
0.018	170.805	0.092	71.8241		0.018	149.559	0.092	67.4278
0.019	174.378	0.096	66.4951		0.019	149.565	0.096	63.613
0.02	177.969	0.1	60.7315		0.02	149.571	0.1	59.4777
0.021	181.581	0.104	54.6316		0.021	149.578	0.104	55.1478
0.022	184.577	0.108	48.5724		0.022	149.585	0.108	50.5836
0.022	185.86	0.112	42.9908		0.022	149.592	0.112	45.9385
0.023	185.861	0.116	38.0459		0.023	149.6	0.116	41.641
0.024	185.862	0.121	33.7226		0.024	149.607	0.121	38.0345
0.025	185.863	0.125	30.2095		0.025	149.614	0.125	35.285
0.026	185.864	0.129	27.1987		0.026	149.621	0.129	33.0917
0.027	185.865	0.133	24.6582		0.027	149.628	0.133	31.295
0.027	185.866	0.137	22.5456		0.027	149.635	0.137	29.8215
0.028	185.867	0.141	20.7698		0.028	149.638	0.141	28.629
0.029	185.868	0.146	19.2559		0.029	149.639	0.146	27.6847
0.03	185.869	0.15	17.9545		0.03	149.638	0.15	26.9697
0.031	185.87	0.154	16.8331		0.031	149.638	0.154	26.4348
0.032	185.87	0.158	15.8619		0.032	149.637	0.158	26.0059
0.032	185.871	0.162	15.0164		0.032	149.637	0.162	25.6394
0.033	185.872	0.166	14.2765		0.033	149.637	0.166	25.192
0.034	185.873	0.171	13.6219		0.034	149.637	0.171	24.7558
0.035	185.874	0.175	13.03		0.035	149.637	0.175	24.3766
0.036	185.875	0.179	12.5131		0.036	149.637	0.179	24.0342
0.037	185.875	0.183	12.033		0.037	149.637	0.183	23.6836
0.037	185.876	0.187	11.5843		0.037	149.638	0.187	23.2657
0.038	185.877	0.191	11.1695		0.038	149.638	0.191	22.7724
0.039	185.878	0.196	10.7835		0.039	149.638	0.196	22.2152
0.04	185.879	0.2	10.422		0.04	149.639	0.2	21.6397
0.041	185.88	0.204	10.0816		0.041	149.64	0.204	21.045
0.042	185.88	0.208	9.76551		0.042	149.64	0.208	20.4398
0.042	185.881	0.212	9.47048		0.042	149.641	0.212	19.8611
0.043	185.882	0.216	9.19987		0.043	149.641	0.216	19.2972
0.044	185.883	0.22	8.95445		0.044	149.642	0.22	18.7473
0.045	185.884	0.225	8.73081		0.045	149.643	0.225	18.2238
0.046	185.885	0.229	8.53185		0.046	149.643	0.229	17.7503
0.047	185.886	0.233	8.3601		0.047	149.644	0.233	17.3258
0.047	185.886	0.237	8.20193		0.047	149.645	0.237	16.9602
0.048	185.888	0.241	8.05435		0.048	149.646	0.241	16.6625
0.049	185.89	0.245	7.92352		0.049	149.647	0.245	16.4227
0.05	185.892	0.25	7.80535		0.05	149.648	0.25	16.219
0.051	185.895	0.254	7.69918		0.051	149.649	0.254	16.0283
0.052	185.897	0.258	7.6019		0.052	149.649	0.258	15.8634
0.052	185.9	0.262	7.51083		0.052	149.65	0.262	15.7307
0.053	185.903	0.266	7.42752		0.053	149.65	0.266	15.6107
0.054	185.906	0.27	7.35088		0.054	149.651	0.27	15.5033
0.055	185.91	0.275	7.27869		0.055	149.651	0.275	15.4095
0.056	185.913	0.279	7.2102		0.056	149.652	0.279	15.3352
0.057	185.916	0.283	7.14745		0.057	149.652	0.283	15.2728
0.057	185.918	0.287	7.08901		0.057	149.653	0.287	15.2235
0.058	185.921	0.291	7.03414		0.058	149.654	0.291	15.1821
0.059	185.923	0.295	6.98285		0.059	149.656	0.295	15.1477
0.06	185.884	0.3	6.93496		0.06	149.658	0.3	15.118
0.061	185.794	0.304	6.88878		0.061	149.661	0.304	15.0881
0.062	185.69	0.308	6.84542		0.062	149.663	0.308	15.0606
0.062	185.586	0.312	6.80487		0.062	149.658	0.312	15.0338
0.063	185.482	0.316	6.76836		0.063	149.629	0.316	15.0056
0.064	185.141	0.32	6.73247		0.064	149.591	0.32	14.974
0.065	184.681	0.324	6.69872		0.065	149.553	0.324	14.9401
0.066	184.223	0.329	6.66642		0.066	149.516	0.329	14.9076
0.067	183.763	0.333	6.63458		0.067	149.438	0.333	14.8758
0.067	183.188	0.337	6.60355		0.067	149.314	0.337	14.8453
0.068	182.442	0.341	6.57454		0.068	149.177	0.341	14.8201
0.069	181.638	0.345	6.54769		0.069	149.04	0.345	14.8006
0.07	180.845	0.349	6.52091		0.07	148.903	0.349	14.7859
0.071	180.075	0.354	6.49559		0.071	148.556	0.354	14.7737
0.072	179.137	0.358	6.47066		0.072	148.078	0.358	14.7628
0.072	178.036	0.362	6.44855		0.072	147.593	0.362	14.75
0.073	176.906	0.366	6.42943		0.073	147.106	0.366	14.7406
0.074	175.778	0.37	6.41264		0.074	146.527	0.37	14.7355
0.075	174.612	0.374	6.39877		0.075	145.771	0.374	14.731
0.076	173.274	0.379	6.38587		0.076	144.943	0.379	14.7277
0.077	171.835	0.383	6.36982		0.077	144.118	0.383	14.7236
0.077	170.396	0.387	6.35249		0.077	143.293	0.387	14.7198
0.078	168.957	0.391	6.33784		0.078	142.3	0.391	14.7183
0.079	167.394	0.395	6.32347		0.079	141.205	0.395	14.7188
0.08	165.69	0.399	6.3089		0.08	140.1	0.399	14.7205
0.081	163.947	0.404	6.29445		0.081	138.994	0.403	14.7233
0.082	162.203	0.408	6.27883		0.082	137.89	0.408	14.7254
0.082	160.42	0.412	6.26252		0.082	136.626	0.412	14.7276
0.083	158.491	0.416	6.24569		0.083	135.283	0.416	14.735
0.084	156.486	0.42	6.22912		0.084	133.935	0.42	14.7433
0.085	154.483	0.424	6.2159		0.085	132.593	0.424	14.7508
0.086	152.474	0.428	6.20661		0.086	131.201	0.428	14.76
0.087	150.368	0.433	6.19848		0.087	129.694	0.433	14.7695
0.087	148.164	0.437	6.19111		0.087	128.146	0.437	14.7812
0.088	145.934	0.441	6.1835		0.088	126.603	0.441	14.7928
0.089	143.699	0.445	6.17595		0.089	125.055	0.445	14.8035
0.09	141.441	0.449	6.16977		0.09	123.453	0.449	14.8167
0.091	139.069	0.453	6.1655		0.091	121.784	0.453	14.8292
0.092	136.654	0.458	6.16113		0.092	120.088	0.458	14.8377
0.092	134.234	0.462	6.1551		0.092	118.398	0.462	14.8474
0.093	131.809	0.466	6.14808		0.093	116.694	0.466	14.8613
0.094	129.312	0.47	6.13966		0.094	114.929	0.47	14.8757
0.095	126.751	0.474	6.13059		0.095	113.129	0.474	14.8896
0.096	124.178	0.478	6.12074		0.096	111.322	0.478	14.9032
0.097	121.614	0.483	6.11201		0.097	109.516	0.483	14.9189
0.097	119.02	0.487	6.10812		0.097	107.675	0.487	14.9377
0.098	116.36	0.491	6.10525		0.098	105.79	0.491	14.9563
0.099	113.651	0.495	6.09994		0.099	103.885	0.495	14.9765
0.1	110.946	0.499	6.09397		0.1	101.99	0.499	14.9997
0.101	108.224	0.503	6.09076		0.101	100.09	0.503	15.0217
0.101	105.507	0.507	6.08913		0.101	98.1975	0.507	15.0421
0.102	102.774	0.512	6.08674		0.102	96.2924	0.512	15.0647
0.103	100.055	0.516	6.08411		0.103	94.337	0.516	15.0906
0.104	97.3561	0.52	6.08253		0.104	92.3622	0.52	15.1159
0.105	94.6533	0.524	6.08228		0.105	90.4056	0.524	15.1426
0.106	92.1287	0.528	6.07905		0.106	88.414	0.528	15.1704
0.106	89.6935	0.532	6.07557		0.106	86.3896	0.532	15.1999
0.107	87.2497	0.537	6.07309		0.107	84.3684	0.537	15.2296
0.108	84.812	0.541	6.07233		0.108	82.3815	0.541	15.2577
0.109	82.4752	0.545	6.0728		0.109	80.4145	0.545	15.2874
0.11	80.2616	0.549	6.07447		0.11	78.4358	0.549	15.3183
0.111	78.0863	0.553	6.07935		0.111	76.4492	0.553	15.3484
0.111	75.9137	0.557	6.08572		0.111	74.4582	0.557	15.3776
0.112	73.7399	0.562	6.09096		0.112	72.6488	0.562	15.4079
0.113	71.7069	0.566	6.09599		0.113	70.9555	0.566	15.4384
0.114	69.7836	0.57	6.10276		0.114	69.2585	0.57	15.4688
0.115	67.8706	0.574	6.11063		0.115	67.5624	0.574	15.5002
0.116	65.9491	0.578	6.12098		0.116	65.9458	0.578	15.5323
0.116	64.0678	0.582	6.13119		0.116	64.4921	0.582	15.5643
0.117	62.3569	0.587	6.14141		0.117	63.1028	0.587	15.5977
0.118	60.6915	0.591	6.15254		0.118	61.711	0.591	15.6337
0.119	59.029	0.595	6.16181		0.119	60.3163	0.595	15.6707
0.12	57.367	0.599	6.17058		0.12	59.075	0.599	15.7093
0.121	55.8288	0.603	6.18143		0.121	57.9418	0.603	15.749
0.121	54.3929	0.607	6.1937		0.121	56.8137	0.607	15.7899
0.122	52.9781	0.611	6.2061		0.122	55.6908	0.611	15.8319
0.123	51.5776	0.616	6.2179		0.123	54.5642	0.616	15.871
0.124	50.3142	0.62	6.22968		0.124	53.5668	0.62	15.9101
0.125	49.194	0.624	6.24393		0.125	52.6413	0.624	15.952
0.126	48.0779	0.628	6.25897		0.126	51.7099	0.628	15.9937
0.126	46.8989	0.632	6.2748		0.126	50.7743	0.632	16.0348
0.127	45.7019	0.636	6.29407		0.127	49.8875	0.636	16.0756
0.128	44.5636	0.641	6.31611		0.128	49.0836	0.641	16.1162
0.129	43.524	0.645	6.33979		0.129	48.309	0.645	16.1576
0.13	42.5202	0.649	6.36446		0.13	47.5388	0.649	16.1991
0.131	41.515	0.653	6.39094		0.131	46.7651	0.653	16.2417
0.131	40.5185	0.657	6.4178		0.131	46.0375	0.657	16.2876
0.132	39.601	0.661	6.44553		0.132	45.364	0.661	16.3362
0.133	38.7441	0.666	6.47511		0.133	44.7015	0.666	16.3834
0.134	37.8854	0.67	6.50519		0.134	44.0397	0.67	16.4309
0.135	37.0278	0.674	6.53659		0.135	43.389	0.674	16.4806
0.136	36.2147	0.678	6.56988		0.136	42.7931	0.678	16.5308
0.136	35.4647	0.682	6.60356		0.136	42.2251	0.682	16.581
0.137	34.726	0.686	6.6371		0.137	41.6615	0.686	16.632
0.138	33.9851	0.691	6.6729		0.138	41.0943	0.691	16.6833
0.139	33.2573	0.695	6.71214		0.139	40.5568	0.695	16.7346
0.14	32.5789	0.699	6.75474		0.14	40.0548	0.699	16.7885
0.141	31.9381	0.703	6.79917		0.141	39.564	0.703	16.8419
0.141	31.2978	0.707	6.84649		0.141	39.0725	0.707	16.8963
0.142	30.6589	0.711	6.89732		0.142	38.5807	0.711	16.9535
0.143	30.0389	0.715	6.94929		0.143	38.1365	0.715	17.0093
0.144	29.4595	0.72	7.0021		0.144	37.7223	0.72	17.0655
0.145	28.9012	0.724	7.05698		0.145	37.3124	0.724	17.1239
0.146	28.3439	0.728	7.1154		0.146	36.9012	0.728	17.183
0.146	27.7823	0.732	7.17615		0.146	36.4883	0.732	17.2414
0.147	27.2551	0.736	7.23827		0.147	36.118	0.736	17.3003
0.148	26.7601	0.74	7.30239		0.148	35.7678	0.74	17.3572
0.149	26.27	0.745	7.36794		0.149	35.4184	0.745	17.4143
0.15	25.7803	0.749	7.43378		0.15	35.0681	0.749	17.4753
0.151	25.2998	0.753	7.49986		0.151	34.7347	0.753	17.5374
0.151	24.8482	0.757	7.57017		0.151	34.4235	0.757	17.6002
0.152	24.4128	0.761	7.64637		0.152	34.1179	0.761	17.6634
0.153	23.9784	0.765	7.72552		0.153	33.8117	0.765	17.7268
0.154	23.5426	0.77	7.80779		0.154	33.5001	0.77	17.7911
0.155	23.131	0.774	7.89336		0.155	33.2254	0.774	17.8564
0.156	22.7399	0.778	7.98048		0.156	32.9789	0.778	17.9224
0.156	22.3532	0.782	8.0703		0.156	32.7315	0.782	17.9904
0.157	21.9662	0.786	8.16485		0.157	32.4688	0.786	18.06
0.158	21.5835	0.79	8.26424		0.158	32.1941	0.79	18.1286
0.159	21.223	0.795	8.36656		0.159	31.9237	0.795	18.1978
0.16	20.8769	0.799	8.47017		0.16	31.6609	0.799	18.2696
0.161	20.5321	0.803	8.57317		0.161	31.3979	0.803	18.345
0.161	20.1857	0.807	8.67699		0.161	31.1343	0.807	18.4215
0.162	19.8584	0.811	8.78414		0.162	30.8717	0.811	18.4973
0.163	19.5448	0.815	8.89591		0.163	30.6102	0.815	18.5733
0.164	19.2319	0.819	9.00801		0.164	30.3487	0.819	18.6502
0.165	18.9195	0.824	9.1226		0.165	30.0878	0.824	18.7288
0.166	18.6175	0.828	9.24342		0.166	29.8337	0.828	18.8072
0.166	18.3284	0.832	9.36705		0.166	29.5944	0.832	18.8855
0.167	18.0422	0.836	9.4946		0.167	29.3631	0.836	18.9641
0.168	17.7567	0.84	9.62586		0.168	29.1311	0.84	19.0416
0.169	17.4751	0.844	9.7635		0.169	28.8986	0.844	19.1202
0.17	17.2092	0.849	9.90495		0.17	28.6765	0.849	19.1982
0.171	16.951	0.853	10.0476		0.171	28.4645	0.853	19.277
0.171	16.6914	0.857	10.1935		0.171	28.2524	0.857	19.3599
0.172	16.431	0.861	10.3445		0.172	28.04	0.861	19.4435
0.173	16.1793	0.865	10.4991		0.173	27.8317	0.865	19.529
0.174	15.9403	0.869	10.6541		0.174	27.6348	0.869	19.6157
0.175	15.7045	0.874	10.8081		0.175	27.4445	0.874	19.7025
0.176	15.4683	0.878	10.9659		0.176	27.2543	0.878	19.7904
0.176	15.2341	0.882	11.1294		0.176	27.0645	0.882	19.8756
0.177	15.0262	0.886	11.2938		0.177	26.8747	0.886	19.9592
0.178	14.8339	0.89	11.4602		0.178	26.6856	0.89	20.0515
0.179	14.6359	0.894	11.6308		0.179	26.4976	0.894	20.1574
0.18	14.4251	0.899	11.8055		0.18	26.3089	0.899	20.2736
0.181	14.2118	0.903	11.9829		0.181	26.1233	0.903	20.3924
0.181	14.0071	0.907	12.1632		0.181	25.9423	0.907	20.5108
0.182	13.8102	0.911	12.3487		0.182	25.7618	0.911	20.6352
0.183	13.6132	0.915	12.5373		0.183	25.5821	0.915	20.763
0.184	13.4163	0.919	12.7276		0.184	25.4018	0.919	20.8917
0.185	13.224	0.923	12.9174		0.185	25.2107	0.923	21.0261
0.186	13.0404	0.928	13.1088		0.186	25.0119	0.928	21.165
0.186	12.8599	0.932	13.308		0.186	24.8131	0.932	21.2993
0.187	12.6791	0.936	13.5102		0.187	24.615	0.936	21.4229
0.188	12.501	0.94	13.7135		0.188	24.4194	0.94	21.5388
0.189	12.3299	0.944	13.9181		0.189	24.2229	0.944	21.6527
0.19	12.1645	0.948	14.1253		0.19	24.0259	0.948	21.7664
0.191	11.9995	0.953	14.3346		0.191	23.8293	0.953	21.8782
0.191	11.8345	0.957	14.5474		0.191	23.6315	0.957	21.9862
0.192	11.6722	0.961	14.764		0.192	23.4339	0.961	22.0946
0.193	11.5168	0.965	14.9827		0.193	23.2366	0.965	22.208
0.194	11.3651	0.969	15.2024		0.194	23.0397	0.969	22.3212
0.195	11.213	0.973	15.4253		0.195	22.842	0.973	22.4348
0.196	11.0604	0.978	15.6468		0.196	22.6497	0.978	22.5488
0.196	10.9127	0.982	15.8673		0.196	22.462	0.982	22.6633
0.197	10.7722	0.986	16.0972		0.197	22.2741	0.986	22.7785
0.198	10.6318	0.99	16.3291		0.198	22.0857	0.99	22.8952
0.199	10.491	0.994	16.5632		0.199	21.8971	0.994	23.0128
0.2	10.3525	0.998	16.7981		0.2	21.7179	0.998	23.1302
0.201	10.2193	1.003	17.0357		0.201	21.5438	1.003	23.2474
0.201	10.0894	1.007	17.2766		0.201	21.3682	1.007	23.3658
0.202	9.9596	1.011	17.5201		0.202	21.1927	1.011	23.4827
0.203	9.83004	1.015	17.7653		0.203	21.0155	1.015	23.5985
0.204	9.70334	1.019	18.0115		0.204	20.8411	1.019	23.7182
0.205	9.5818	1.023	18.2598		0.205	20.6694	1.023	23.8392
0.205	9.46258	1.027	18.5102		0.205	20.4972	1.027	23.962
0.206	9.34271	1.032	18.7558		0.206	20.3248	1.032	24.0863
0.207	9.22478	1.036	18.9991		0.207	20.1555	1.036	24.2122
0.208	9.1125	1.04	19.2569		0.208	19.9932	1.04	24.3418
0.209	9.00454	1.044	19.516		0.209	19.8415	1.044	24.4749
0.21	8.89619	1.048	19.7749		0.21	19.6925	1.048	24.6062
0.21	8.78744	1.052	20.0355		0.21	19.5373	1.052	24.7374
0.211	8.68228	1.057	20.2976		0.211	19.3791	1.057	24.8692
0.212	8.58142	1.061	20.5617		0.212	19.2243	1.061	25.0009
0.213	8.48216	1.065	20.8275		0.213	19.0695	1.065	25.1324
0.214	8.38257	1.069	21.0959		0.214	18.9149	1.069	25.2665
0.215	8.28248	1.073	21.3652		0.215	18.7632	1.073	25.4048
0.215	8.18634	1.077	21.6347		0.215	18.6178	1.077	25.5451
0.216	8.09605	1.082	21.903		0.216	18.4727	1.082	25.6853
0.217	8.00608	1.086	22.1665		0.217	18.3276	1.086	25.8235
0.218	7.91603	1.09	22.4257		0.218	18.1831	1.09	25.961
0.219	7.82696	1.094	22.6945		0.219	18.043	1.094	26.1012
0.22	7.74156	1.098	22.9652		0.22	17.9085	1.098	26.2438
0.22	7.65882	1.102	23.2361		0.22	17.7742	1.102	26.3878
0.221	7.57616	1.107	23.5076		0.221	17.64	1.107	26.5321
0.222	7.49291	1.111	23.7784		0.222	17.5074	1.111	26.6761
0.223	7.41345	1.115	24.0512		0.223	17.379	1.115	26.8167
0.224	7.33896	1.119	24.3256		0.224	17.2532	1.119	26.9534
0.225	7.26455	1.123	24.5996		0.225	17.1277	1.123	27.0966
0.225	7.19009	1.127	24.8749		0.225	17.0027	1.127	27.2435
0.226	7.11712	1.131	25.1533		0.226	16.8838	1.131	27.3936
0.227	7.04738	1.136	25.4337		0.227	16.7723	1.136	27.5451
0.228	6.97929	1.14	25.71		0.228	16.6605	1.14	27.6957
0.229	6.91104	1.144	25.9862		0.229	16.5489	1.144	27.8464
0.23	6.8432	1.148	26.2709		0.23	16.4391	1.148	27.9979
0.23	6.78075	1.152	26.5557		0.23	16.336	1.152	28.1517
0.231	6.72406	1.156	26.8418		0.231	16.2378	1.156	28.3072
0.232	6.66707	1.161	27.1289		0.232	16.1398	1.161	28.4651
0.233	6.60562	1.165	27.4162		0.233	16.0414	1.165	28.6237
0.234	6.54295	1.169	27.7051		0.234	15.9483	1.169	28.7781
0.235	6.48261	1.173	27.996		0.235	15.8638	1.173	28.9286
0.235	6.42409	1.177	28.2853		0.235	15.7792	1.177	29.0858
0.236	6.36548	1.181	28.5741		0.236	15.6942	1.181	29.2461
0.237	6.30719	1.186	28.8642		0.237	15.6101	1.186	29.4084
0.238	6.25026	1.19	29.1497		0.238	15.5317	1.19	29.5721
0.239	6.19717	1.194	29.4316		0.239	15.4587	1.194	29.7347
0.24	6.14421	1.198	29.7212		0.24	15.3853	1.198	29.8965
0.24	6.09114	1.202	30.0123		0.24	15.3119	1.202	30.0599
0.241	6.03868	1.206	30.3039		0.241	15.2419	1.206	30.2236
0.242	5.98834	1.211	30.595		0.242	15.1773	1.21	30.3894
0.243	5.93944	1.215	30.8857		0.243	15.1144	1.215	30.5585
0.244	5.89078	1.219	31.176		0.244	15.0519	1.219	30.7279
0.245	5.84171	1.223	31.4718		0.245	14.9905	1.223	30.8933
0.245	5.79265	1.227	31.7665		0.245	14.9313	1.227	31.0551
0.246	5.74817	1.231	32.061		0.246	14.8735	1.231	31.2224
0.247	5.70361	1.235	32.3551		0.247	14.8159	1.235	31.3931
0.248	5.65884	1.24	32.6501		0.248	14.7583	1.24	31.5652
0.249	5.61419	1.244	32.9427		0.249	14.7041	1.244	31.737
0.25	5.57096	1.248	33.2288		0.25	14.6541	1.248	31.9097
0.25	5.52963	1.252	33.5265		0.25	14.6049	1.252	32.0843
0.251	5.48843	1.256	33.8245		0.251	14.556	1.256	32.2588
0.252	5.44671	1.26	34.1234		0.252	14.5074	1.26	32.4338
0.253	5.40546	1.265	34.4197		0.253	14.4615	1.265	32.6094
0.254	5.36686	1.269	34.7189		0.254	14.4182	1.269	32.7854
0.255	5.32841	1.273	35.0226		0.255	14.3749	1.273	32.9637
0.255	5.29	1.277	35.3282		0.255	14.3315	1.277	33.1389
0.256	5.25161	1.281	35.6341		0.256	14.2886	1.281	33.3119
0.257	5.21454	1.285	35.9403		0.257	14.247	1.285	33.4911
0.258	5.17833	1.29	36.2496		0.258	14.2057	1.29	33.6695
0.259	5.14206	1.294	36.5605		0.259	14.1644	1.294	33.8469
0.26	5.10558	1.298	36.8693		0.26	14.1232	1.298	34.0263
0.26	5.06992	1.302	37.1698		0.26	14.0847	1.302	34.2077
0.261	5.03706	1.306	37.4818		0.261	14.0493	1.306	34.3913
0.262	5.00373	1.31	37.7917		0.262	14.0159	1.31	34.5765
0.263	4.97058	1.314	38.1001		0.263	13.9836	1.314	34.7606
0.264	4.93753	1.319	38.4084		0.264	13.95	1.319	34.9444
0.265	4.90513	1.323	38.7185		0.265	13.9143	1.323	35.1295
0.265	4.8738	1.327	39.031		0.265	13.8787	1.327	35.3144
0.266	4.84246	1.331	39.3439		0.266	13.8432	1.331	35.4982
0.267	4.81054	1.335	39.6575		0.267	13.8077	1.335	35.6829
0.268	4.77915	1.339	39.9714		0.268	13.7746	1.339	35.8726
0.269	4.75035	1.344	40.286		0.269	13.7461	1.344	36.0619
0.27	4.72149	1.348	40.6024		0.27	13.7175	1.348	36.2503
0.27	4.69245	1.352	40.9174		0.27	13.6889	1.352	36.4385
0.271	4.66293	1.356	41.2236		0.271	13.6606	1.356	36.6295
0.272	4.6345	1.36	41.5442		0.272	13.6334	1.36	36.8219
0.273	4.60709	1.364	41.863		0.273	13.6071	1.364	37.0123
0.274	4.57958	1.369	42.1826		0.274	13.5808	1.369	37.2049
0.275	4.55146	1.373	42.5043		0.275	13.5546	1.373	37.3965
0.275	4.52388	1.377	42.8281		0.275	13.5299	1.377	37.5882
0.276	4.49879	1.381	43.1513		0.276	13.5079	1.381	37.7773
0.277	4.47368	1.385	43.4761		0.277	13.486	1.385	37.9621
0.278	4.44842	1.389	43.8021		0.278	13.464	1.389	38.1531
0.279	4.42293	1.394	44.1283		0.279	13.4428	1.394	38.3457
0.28	4.39788	1.398	44.4575		0.28	13.4243	1.398	38.5407
0.28	4.37371	1.402	44.7875		0.28	13.4077	1.402	38.7346
0.281	4.34947	1.406	45.1144		0.281	13.391	1.406	38.9298
0.282	4.32478	1.41	45.4355		0.282	13.3742	1.41	39.1247
0.283	4.30036	1.414	45.768		0.283	13.3567	1.414	39.3212
0.284	4.27815	1.418	46.0994		0.284	13.3385	1.418	39.5204
0.285	4.25715	1.423	46.4322		0.285	13.3205	1.423	39.7186
0.285	4.23637	1.427	46.7662		0.285	13.3025	1.427	39.9159
0.286	4.21363	1.431	47.1007		0.286	13.2847	1.431	40.1143
0.287	4.19072	1.435	47.4351		0.287	13.2681	1.435	40.3094
0.288	4.16886	1.439	47.7694		0.288	13.2531	1.439	40.4966
0.289	4.147	1.443	48.1057		0.289	13.2381	1.443	40.6962
0.29	4.12506	1.448	48.4445		0.29	13.2232	1.448	40.8962
0.29	4.10261	1.452	48.7803		0.29	13.2083	1.452	41.0971
0.291	4.08159	1.456	49.1144		0.291	13.194	1.456	41.298
0.292	4.06067	1.46	49.4434		0.292	13.1805	1.46	41.4979
0.293	4.03965	1.464	49.7764		0.293	13.1669	1.464	41.6976
0.294	4.0183	1.468	50.1164		0.294	13.1534	1.468	41.898
0.295	3.99758	1.473	50.4582		0.295	13.1404	1.473	42.0973
0.295	3.97787	1.477	50.8028		0.295	13.1281	1.477	42.2986
0.296	3.95818	1.481	51.1474		0.296	13.1159	1.481	42.5023
0.297	3.93829	1.485	51.4926		0.297	13.1037	1.485	42.7011
0.298	3.91818	1.489	51.8395		0.298	13.0915	1.489	42.8981
0.299	3.89946	1.493	52.1912		0.299	13.0794	1.493	43.089
0.3	3.88078	1.498	52.5397		0.3	13.0676	1.498	43.2893
0.3	3.86204	1.502	52.8884		0.3	13.0558	1.502	43.4887
0.301	3.84312	1.506	53.2363		0.301	13.0439	1.506	43.6882
0.302	3.82476	1.51	53.5813		0.302	13.0323	1.51	43.8873
0.303	3.80689	1.514	53.9143		0.303	13.0212	1.514	44.0871
0.304	3.78904	1.518	54.2585		0.304	13.0101	1.518	44.2867
0.304	3.77102	1.522	54.6043		0.304	12.999	1.522	44.4854
0.305	3.75288	1.527	54.9477		0.305	12.9881	1.527	44.6875
0.306	3.73567	1.531	55.2902		0.306	12.9776	1.531	44.8896
0.307	3.71843	1.535	55.6336		0.307	12.9672	1.535	45.0908
0.308	3.70119	1.539	55.9789		0.308	12.9568	1.539	45.2917
0.309	3.68343	1.543	56.3255		0.309	12.9464	1.543	45.493
0.309	3.66584	1.547	56.6723		0.309	12.9363	1.547	45.6888
0.31	3.64859	1.552	57.0192		0.31	12.9263	1.552	45.8946
0.311	3.6313	1.556	57.3651		0.311	12.9164	1.556	46.0992
0.312	3.61402	1.56	57.7104		0.312	12.9064	1.56	46.3024
0.313	3.59734	1.564	58.0526		0.313	12.8967	1.564	46.5042
0.314	3.58173	1.568	58.3834		0.314	12.8873	1.568	46.7073
0.314	3.56615	1.572	58.7258		0.314	12.8778	1.572	46.9084
0.315	3.55056	1.577	59.0656		0.315	12.8688	1.577	47.1108
0.316	3.53467	1.581	59.4041		0.316	12.8603	1.581	47.3138
0.317	3.51955	1.585	59.7432		0.317	12.8518	1.585	47.5162
0.318	3.50456	1.589	60.0832		0.318	12.843	1.589	47.717
0.319	3.48961	1.593	60.424		0.319	12.8341	1.593	47.9164
0.319	3.47452	1.597	60.7673		0.319	12.8253	1.597	48.1137
0.32	3.45902	1.602	61.1091		0.32	12.8162	1.602	48.3085
0.321	3.4444	1.606	61.4479		0.321	12.8059	1.606	48.5106
0.322	3.42979	1.61	61.7877		0.322	12.7947	1.61	48.7108
0.323	3.41519	1.614	62.1305		0.323	12.7835	1.614	48.9133
0.324	3.40054	1.618	62.4705		0.324	12.7723	1.618	49.1147
0.324	3.38665	1.622	62.7956		0.324	12.7619	1.622	49.3142
0.325	3.37306	1.626	63.1332		0.325	12.7532	1.626	49.512
0.326	3.3594	1.631	63.4669		0.326	12.7444	1.631	49.7081
0.327	3.34567	1.635	63.793		0.327	12.7356	1.635	49.9069
0.328	3.33179	1.639	64.1168		0.328	12.7268	1.639	50.106
0.329	3.31859	1.643	64.4419		0.329	12.7177	1.643	50.3075
0.329	3.30543	1.647	64.7716		0.329	12.7083	1.647	50.5054
0.33	3.29218	1.651	65.0946		0.33	12.6989	1.651	50.6962
0.331	3.27867	1.656	65.4177		0.331	12.6896	1.656	50.8908
0.332	3.26534	1.66	65.7372		0.332	12.6807	1.66	51.0873
0.333	3.25222	1.664	66.0551		0.333	12.6735	1.664	51.2864
0.334	3.23911	1.668	66.3693		0.334	12.6664	1.668	51.4843
0.334	3.22603	1.672	66.6801		0.334	12.6593	1.672	51.6823
0.335	3.21319	1.676	66.9803		0.335	12.6521	1.676	51.8806
0.336	3.201	1.681	67.2946		0.336	12.6448	1.681	52.0775
0.337	3.18915	1.685	67.6059		0.337	12.6373	1.685	52.2723
0.338	3.17802	1.689	67.9148		0.338	12.6299	1.689	52.4669
0.339	3.16714	1.693	68.2234		0.339	12.6224	1.693	52.662
0.339	3.15557	1.697	68.5263		0.339	12.6152	1.697	52.855
0.34	3.14389	1.701	68.8269		0.34	12.6089	1.701	53.0468
0.341	3.13217	1.706	69.1229		0.341	12.6031	1.706	53.2291
0.342	3.1205	1.71	69.419		0.342	12.5973	1.71	53.4231
0.343	3.10864	1.714	69.7159		0.343	12.5915	1.714	53.6144
0.344	3.09757	1.718	70.0099		0.344	12.586	1.718	53.8061
0.344	3.08651	1.722	70.2973		0.344	12.581	1.722	53.9974
0.345	3.07548	1.726	70.5828		0.345	12.5762	1.726	54.1879
0.346	3.0642	1.73	70.8629		0.346	12.5713	1.73	54.3783
0.347	3.0532	1.735	71.1485		0.347	12.5665	1.735	54.5697
0.348	3.04262	1.739	71.4343		0.348	12.5624	1.739	54.7633
0.349	3.03199	1.743	71.7196		0.349	12.5586	1.743	54.9541
0.349	3.02137	1.747	72.005		0.349	12.5548	1.747	55.1448
0.35	3.01075	1.751	72.2887		0.35	12.551	1.751	55.3321
0.351	3.00091	1.755	72.5666		0.351	12.5474	1.755	55.5196
0.352	2.99114	1.76	72.8419		0.352	12.5441	1.76	55.6971
0.353	2.98133	1.764	73.1159		0.353	12.5409	1.764	55.881
0.354	2.97145	1.768	73.3799		0.354	12.5377	1.768	56.0648
0.354	2.96138	1.772	73.6395		0.354	12.5345	1.772	56.2489
0.355	2.95134	1.776	73.8957		0.355	12.5318	1.776	56.4332
0.356	2.94128	1.78	74.1393		0.356	12.5297	1.78	56.6146
0.357	2.93118	1.785	74.3872		0.357	12.5277	1.785	56.7966
0.358	2.92118	1.789	74.6334		0.358	12.5256	1.789	56.9761
0.359	2.9114	1.793	74.8773		0.359	12.5237	1.793	57.1546
0.359	2.90158	1.797	75.1202		0.359	12.5223	1.797	57.3327
0.36	2.89174	1.801	75.3616		0.36	12.5208	1.801	57.5112
0.361	2.88198	1.805	75.6001		0.361	12.5193	1.805	57.6917
0.362	2.87293	1.81	75.8393		0.362	12.5177	1.81	57.8695
0.363	2.86408	1.814	76.0743		0.363	12.5159	1.814	58.0391
0.364	2.85514	1.818	76.3084		0.364	12.5139	1.818	58.2158
0.364	2.84625	1.822	76.5382		0.364	12.512	1.822	58.3924
0.365	2.83731	1.826	76.766		0.365	12.5101	1.826	58.569
0.366	2.82844	1.83	76.9865		0.366	12.5085	1.83	58.7455
0.367	2.81947	1.834	77.1955		0.367	12.5077	1.834	58.9218
0.368	2.81056	1.839	77.4106		0.368	12.5069	1.839	59.0964
0.369	2.80174	1.843	77.6204		0.369	12.5062	1.843	59.2696
0.369	2.79368	1.847	77.8257		0.369	12.5056	1.847	59.4421
0.37	2.78559	1.851	78.0247		0.37	12.505	1.851	59.6123
0.371	2.77758	1.855	78.2222		0.371	12.5046	1.855	59.7825
0.372	2.76956	1.859	78.4188		0.372	12.5043	1.859	59.9519
0.373	2.76179	1.864	78.613		0.373	12.5039	1.864	60.121
0.374	2.75412	1.868	78.8067		0.374	12.5035	1.868	60.2818
0.374	2.74636	1.872	79.001		0.374	12.5029	1.872	60.4505
0.375	2.73866	1.876	79.1893		0.375	12.5023	1.876	60.6182
0.376	2.73103	1.88	79.3785		0.376	12.5017	1.88	60.784
0.377	2.72374	1.884	79.5674		0.377	12.5011	1.884	60.9505
0.378	2.71657	1.889	79.7424		0.378	12.5009	1.889	61.1143
0.379	2.70941	1.893	79.9275		0.379	12.5015	1.893	61.2803
0.379	2.70231	1.897	80.1062		0.379	12.502	1.897	61.4433
0.38	2.69526	1.901	80.2776		0.38	12.5025	1.901	61.6049
0.381	2.6876	1.905	80.4502		0.381	12.5031	1.905	61.7612
0.382	2.6798	1.909	80.615		0.382	12.504	1.909	61.922
0.383	2.67204	1.914	80.7775		0.383	12.5051	1.914	62.0796
0.384	2.66429	1.918	80.9378		0.384	12.5062	1.918	62.2328
0.384	2.65694	1.922	81.0936		0.384	12.5073	1.922	62.3869
0.385	2.6498	1.926	81.2435		0.385	12.5084	1.926	62.5448
0.386	2.64266	1.93	81.3943		0.386	12.5097	1.93	62.7011
0.387	2.63552	1.934	81.5427		0.387	12.511	1.934	62.8535
0.388	2.62859	1.938	81.6913		0.388	12.5123	1.938	63.0082
0.389	2.62197	1.943	81.8335		0.389	12.5136	1.943	63.1631
0.389	2.61534	1.947	81.9761		0.389	12.5153	1.947	63.3175
0.39	2.60878	1.951	82.1179		0.39	12.5172	1.951	63.4671
0.391	2.6027	1.955	82.2532		0.391	12.5191	1.955	63.6177
0.392	2.59696	1.959	82.39		0.392	12.5211	1.959	63.767
0.393	2.59077	1.963	82.5224		0.393	12.5229	1.963	63.9153
0.394	2.58429	1.968	82.6536		0.394	12.5245	1.968	64.0585
0.394	2.57777	1.972	82.7819		0.394	12.526	1.972	64.1939
0.395	2.57125	1.976	82.9051		0.395	12.5275	1.976	64.3379
0.396	2.56491	1.98	83.0246		0.396	12.5291	1.98	64.4819
0.397	2.5586	1.984	83.1379		0.397	12.5309	1.984	64.6246
0.398	2.55231	1.988	83.2477		0.398	12.5331	1.988	64.7682
0.399	2.546	1.993	83.3509		0.399	12.5354	1.993	64.9118
0.399	2.53978	1.997	83.4526		0.399	12.5376	1.997	65.0528
0.4	2.53384	2.001	83.5551		0.4	12.5397	2.001	65.1927
0.401	2.52794	2.005	83.6589		0.401	12.5413	2.005	65.3322
0.402	2.52203	2.009	83.7628		0.402	12.5429	2.009	65.4732
0.403	2.51607	2.013	83.8668		0.403	12.5444	2.013	65.6141
0.404	2.51024	2.018	83.9695		0.403	12.5462	2.017	65.753
0.404	2.50446	2.022	84.0701		0.404	12.5486	2.022	65.8891
0.405	2.49865	2.026	84.1699		0.405	12.5517	2.026	66.0142
0.406	2.49282	2.03	84.2687		0.406	12.5549	2.03	66.1454
0.407	2.48688	2.034	84.371		0.407	12.558	2.034	66.275
0.408	2.48111	2.038	84.4706		0.408	12.5612	2.038	66.4064
0.408	2.47536	2.042	84.5667		0.408	12.5643	2.042	66.5409
0.409	2.46959	2.047	84.6568		0.409	12.5677	2.047	66.6727
0.41	2.46374	2.051	84.7438		0.41	12.571	2.051	66.8028
0.411	2.45779	2.055	84.8261		0.411	12.5743	2.055	66.9301
0.412	2.45191	2.059	84.907		0.412	12.5775	2.059	67.0543
0.413	2.44602	2.063	84.9849		0.413	12.5806	2.063	67.1784
0.413	2.44015	2.067	85.0606		0.413	12.5837	2.067	67.3042
0.414	2.43428	2.072	85.1339		0.414	12.5869	2.072	67.4283
0.415	2.42919	2.076	85.2073		0.415	12.59	2.076	67.5536
0.416	2.42416	2.08	85.2788		0.416	12.5935	2.08	67.67
0.417	2.41912	2.084	85.3483		0.417	12.5972	2.084	67.7886
0.418	2.41395	2.088	85.4159		0.418	12.6009	2.088	67.9057
0.418	2.40816	2.092	85.4826		0.418	12.6047	2.092	68.0231
0.419	2.40234	2.097	85.5502		0.419	12.6085	2.097	68.1423
0.42	2.39653	2.101	85.6114		0.42	12.6125	2.101	68.2623
0.421	2.39068	2.105	85.6763		0.421	12.6166	2.105	68.3796
0.422	2.38482	2.109	85.7392		0.422	12.6205	2.109	68.4954
0.423	2.38043	2.113	85.8017		0.423	12.6242	2.113	68.6106
0.423	2.37611	2.117	85.859		0.423	12.628	2.117	68.7238
0.424	2.37185	2.121	85.9171		0.424	12.6326	2.121	68.8335
0.425	2.36752	2.126	85.9733		0.425	12.6374	2.126	68.9452
0.426	2.36278	2.13	86.0218		0.426	12.6422	2.13	69.0564
0.427	2.35795	2.134	86.0674		0.427	12.647	2.134	69.1618
0.428	2.35318	2.138	86.1128		0.428	12.6516	2.138	69.2698
0.428	2.34841	2.142	86.1586		0.428	12.6561	2.142	69.3754
0.429	2.34355	2.146	86.2029		0.429	12.6606	2.146	69.4788
0.43	2.33852	2.151	86.2512		0.43	12.6652	2.151	69.581
0.431	2.33353	2.155	86.2984		0.431	12.6698	2.155	69.6829
0.432	2.32849	2.159	86.3477		0.432	12.6744	2.159	69.7813
0.433	2.32355	2.163	86.3925		0.433	12.679	2.163	69.8863
0.433	2.31902	2.167	86.437		0.433	12.6836	2.167	69.9872
0.434	2.31476	2.171	86.4877		0.434	12.6882	2.171	70.0895
0.435	2.31047	2.176	86.5375		0.435	12.6939	2.176	70.1904
0.436	2.30622	2.18	86.5853		0.436	12.6997	2.18	70.2918
0.437	2.30197	2.184	86.6316		0.437	12.7055	2.184	70.3918
0.438	2.29751	2.188	86.6745		0.438	12.7113	2.188	70.4897
0.438	2.2929	2.192	86.7127		0.438	12.7171	2.192	70.5898
0.439	2.28827	2.196	86.7472		0.439	12.7226	2.196	70.6877
0.44	2.28372	2.201	86.7785		0.44	12.728	2.201	70.7869
0.441	2.27952	2.205	86.8115		0.441	12.7335	2.205	70.8794
0.442	2.2755	2.209	86.844		0.442	12.739	2.209	70.971
0.443	2.27149	2.213	86.8743		0.443	12.7451	2.213	71.0638
0.443	2.26753	2.217	86.9065		0.443	12.7513	2.217	71.1539
0.444	2.26388	2.221	86.939		0.444	12.7574	2.221	71.2428
0.445	2.26085	2.225	86.9708		0.445	12.7636	2.225	71.3307
0.446	2.25762	2.23	87.001		0.446	12.7694	2.23	71.4179
0.447	2.25418	2.234	87.031		0.447	12.7749	2.234	71.5037
0.448	2.25072	2.238	87.0621		0.448	12.7804	2.238	71.5839
0.448	2.24743	2.242	87.0943		0.448	12.7859	2.242	71.6638
0.449	2.24386	2.246	87.1222		0.449	12.7914	2.246	71.747
0.45	2.24026	2.25	87.1489		0.45	12.7973	2.25	71.8335
0.451	2.23666	2.255	87.177		0.451	12.803	2.255	71.9164
0.452	2.23315	2.259	87.2006		0.452	12.8087	2.259	72.0016
0.453	2.22934	2.263	87.2203		0.453	12.8144	2.263	72.085
0.453	2.22534	2.267	87.2367		0.453	12.8207	2.267	72.1673
0.454	2.22134	2.271	87.253		0.454	12.8277	2.271	72.2486
0.455	2.21733	2.275	87.2716		0.455	12.8348	2.275	72.3327
0.456	2.21336	2.28	87.2895		0.456	12.8418	2.28	72.4176
0.457	2.2094	2.284	87.3067		0.457	12.849	2.284	72.5024
0.458	2.20548	2.288	87.3279		0.458	12.8563	2.288	72.5822
0.458	2.20152	2.292	87.3478		0.458	12.8635	2.292	72.654
0.459	2.19764	2.296	87.3706		0.459	12.8706	2.296	72.7265
0.46	2.19433	2.3	87.394		0.46	12.8778	2.3	72.7979
0.461	2.19099	2.305	87.4203		0.461	12.8851	2.305	72.8698
0.462	2.18763	2.309	87.4498		0.462	12.8924	2.309	72.9415
0.463	2.18427	2.313	87.4775		0.463	12.8996	2.313	73.0124
0.463	2.18089	2.317	87.5005		0.463	12.9069	2.317	73.0806
0.464	2.1779	2.321	87.5231		0.464	12.9141	2.321	73.1492
0.465	2.17496	2.325	87.5458		0.465	12.9217	2.325	73.2153
0.466	2.17202	2.329	87.5655		0.466	12.929	2.329	73.2824
0.467	2.16905	2.334	87.5862		0.467	12.9362	2.334	73.3519
0.468	2.16646	2.338	87.6018		0.468	12.9435	2.338	73.4199
0.468	2.16384	2.342	87.6141		0.468	12.951	2.342	73.4845
0.469	2.16122	2.346	87.6261		0.469	12.9591	2.346	73.5459
0.47	2.15861	2.35	87.6385		0.47	12.9671	2.35	73.6068
0.471	2.1561	2.354	87.651		0.471	12.9752	2.354	73.6674
0.472	2.15357	2.359	87.6635		0.472	12.9833	2.359	73.7296
0.473	2.15107	2.363	87.6766		0.473	12.9917	2.363	73.7911
0.473	2.14853	2.367	87.6909		0.473	13	2.367	73.8529
0.474	2.14601	2.371	87.7045		0.474	13.0084	2.371	73.9133
0.475	2.14326	2.375	87.7177		0.475	13.0165	2.375	73.9686
0.476	2.14026	2.379	87.7338		0.476	13.0243	2.379	74.0243
0.477	2.13729	2.384	87.7534		0.477	13.0315	2.384	74.0832
0.478	2.13429	2.388	87.7676		0.478	13.0391	2.388	74.1399
0.478	2.1313	2.392	87.7816		0.478	13.047	2.392	74.1987
0.479	2.12907	2.396	87.7978		0.479	13.055	2.396	74.2566
0.48	2.12703	2.4	87.8129		0.48	13.065	2.4	74.3092
0.481	2.125	2.404	87.8278		0.481	13.0754	2.404	74.3621
0.482	2.12297	2.409	87.8347		0.482	13.0858	2.409	74.4158
0.483	2.12094	2.413	87.8388		0.483	13.096	2.413	74.4682
0.483	2.11897	2.417	87.8422		0.483	13.106	2.417	74.5232
0.484	2.11702	2.421	87.8446		0.484	13.115	2.421	74.5776
0.485	2.11506	2.425	87.8457		0.485	13.1237	2.425	74.6289
0.486	2.11308	2.429	87.8542		0.486	13.1324	2.429	74.6802
0.487	2.11107	2.433	87.8626		0.487	13.1412	2.433	74.7289
0.488	2.10905	2.438	87.8704		0.488	13.1507	2.438	74.7763
0.488	2.10703	2.442	87.8799		0.488	13.1606	2.442	74.8215
0.489	2.105	2.446	87.8894		0.489	13.1706	2.446	74.8668
0.49	2.10313	2.45	87.9034		0.49	13.1806	2.45	74.9088
0.491	2.10096	2.454	87.9194		0.491	13.1904	2.454	74.9511
0.492	2.09878	2.458	87.9343		0.492	13.2004	2.458	74.9929
0.493	2.09663	2.463	87.9502		0.493	13.2103	2.463	75.0363
0.493	2.09448	2.467	87.9655		0.493	13.2204	2.467	75.0804
0.494	2.0932	2.471	87.978		0.494	13.2303	2.471	75.1236
0.495	2.09235	2.475	87.9876		0.495	13.2401	2.475	75.168
0.496	2.09149	2.479	87.9962		0.496	13.2494	2.479	75.2125
0.497	2.09064	2.483	88.0047		0.497	13.2587	2.483	75.2578
0.498	2.08983	2.488	88.0122		0.498	13.2679	2.488	75.3019
0.498	2.08888	2.492	88.0192		0.498	13.2773	2.492	75.3472
0.499	2.08779	2.496	88.0275		0.499	13.2869	2.496	75.392
0.5	2.08661	2.5	88.037		0.5	13.2966	2.5	75.4364
0.501	2.08541	2.504	88.0439		0.501	13.3063	2.504	75.4761
0.502	2.08426	2.508	88.0521		0.502	13.3161	2.508	75.5153
0.503	2.08331	2.513	88.0587		0.503	13.326	2.513	75.5523
0.503	2.08242	2.517	88.0664		0.503	13.3364	2.517	75.5891
0.504	2.08153	2.521	88.0742		0.504	13.3469	2.521	75.6272
0.505	2.08064	2.525	88.0818		0.505	13.3572	2.525	75.6637
0.506	2.07925	2.529	88.089		0.506	13.3676	2.529	75.7001
0.507	2.07752	2.533	88.097		0.507	13.378	2.533	75.7361
0.507	2.07573	2.537	88.1049		0.507	13.3885	2.537	75.7709
0.508	2.07394	2.542	88.109		0.508	13.3988	2.542	75.8056
0.509	2.07223	2.546	88.1122		0.509	13.4092	2.546	75.8412
0.51	2.07088	2.55	88.1137		0.51	13.4196	2.55	75.8746
0.511	2.06972	2.554	88.1155		0.511	13.4303	2.554	75.9117
0.512	2.0686	2.558	88.1159		0.512	13.4411	2.558	75.9477
0.512	2.06748	2.562	88.116		0.512	13.4519	2.562	75.9807
0.513	2.06674	2.567	88.1179		0.513	13.4628	2.567	76.0139
0.514	2.06603	2.571	88.1228		0.514	13.4734	2.571	76.0468
0.515	2.06529	2.575	88.1278		0.515	13.484	2.575	76.0765
0.516	2.06456	2.579	88.1309		0.516	13.4946	2.579	76.1056
0.517	2.06407	2.583	88.1382		0.517	13.5052	2.583	76.1356
0.517	2.06405	2.587	88.1481		0.517	13.5156	2.587	76.165
0.518	2.0642	2.592	88.1596		0.518	13.5266	2.592	76.195
0.519	2.06436	2.596	88.1708		0.519	13.5378	2.596	76.2217
0.52	2.06452	2.6	88.1823		0.52	13.5491	2.6	76.2478
0.521	2.06447	2.604	88.1943		0.521	13.5603	2.604	76.2767
0.522	2.06437	2.608	88.2031		0.522	13.5696	2.608	76.3062
0.522	2.06428	2.612	88.2092		0.522	13.5793	2.612	76.3333
0.523	2.06419	2.617	88.2128		0.523	13.589	2.617	76.3606
0.524	2.06408	2.621	88.2178		0.524	13.5988	2.621	76.387
0.525	2.06374	2.625	88.2214		0.525	13.609	2.625	76.4108
0.526	2.06327	2.629	88.221		0.526	13.6211	2.629	76.4339
0.527	2.06279	2.633	88.2219		0.527	13.6336	2.633	76.4576
0.527	2.06231	2.637	88.2253		0.527	13.6461	2.637	76.4826
0.528	2.06181	2.641	88.2307		0.528	13.6584	2.641	76.5081
0.529	2.06147	2.646	88.2355		0.529	13.669	2.646	76.5321
0.53	2.0612	2.65	88.2424		0.53	13.6795	2.65	76.5546
0.531	2.06093	2.654	88.2493		0.531	13.6907	2.654	76.5776
0.532	2.06073	2.658	88.2574		0.532	13.7025	2.658	76.6036
0.532	2.06134	2.662	88.2647		0.532	13.7143	2.662	76.6282
0.533	2.06235	2.666	88.2725		0.533	13.7261	2.666	76.6505
0.534	2.06341	2.671	88.2838		0.534	13.7381	2.671	76.6738
0.535	2.06447	2.675	88.2876		0.535	13.7501	2.675	76.6961
0.536	2.0653	2.679	88.2846		0.536	13.7621	2.679	76.7188
0.537	2.06578	2.683	88.2804		0.537	13.774	2.683	76.739
0.537	2.06617	2.687	88.2777		0.537	13.7863	2.687	76.7579
0.538	2.06656	2.691	88.2747		0.538	13.7988	2.691	76.7781
0.539	2.06694	2.696	88.2717		0.539	13.8112	2.696	76.7975
0.54	2.06746	2.7	88.2687		0.54	13.8237	2.7	76.8179
0.541	2.06777	2.704	88.2675		0.541	13.8361	2.704	76.8392
0.542	2.06805	2.708	88.267		0.542	13.8489	2.708	76.8601
0.542	2.06832	2.712	88.2669		0.542	13.8618	2.712	76.8782
0.543	2.06859	2.716	88.2733		0.543	13.8746	2.716	76.8943
0.544	2.0692	2.721	88.2844		0.544	13.8873	2.721	76.9094
0.545	2.07028	2.725	88.2941		0.545	13.8999	2.725	76.926
0.546	2.07141	2.729	88.3024		0.546	13.9125	2.729	76.9459
0.547	2.07255	2.733	88.3101		0.547	13.9251	2.733	76.9651
0.547	2.07383	2.737	88.317		0.547	13.9376	2.737	76.9832
0.548	2.07539	2.741	88.3222		0.548	13.9504	2.741	77.0006
0.549	2.07698	2.745	88.3267		0.549	13.9633	2.745	77.018
0.55	2.07858	2.75	88.3303		0.55	13.9763	2.75	77.0358
0.551	2.0801	2.754	88.3323		0.551	13.9894	2.754	77.054
0.552	2.08124	2.758	88.3329		0.552	14.0023	2.758	77.0722
0.552	2.08225	2.762	88.3325		0.552	14.0155	2.762	77.0902
0.553	2.08328	2.766	88.3336		0.553	14.029	2.766	77.1057
0.554	2.08433	2.77	88.3364		0.554	14.0426	2.77	77.1179
0.555	2.0854	2.775	88.3399		0.555	14.0561	2.775	77.1289
0.556	2.08676	2.779	88.3422		0.556	14.0696	2.779	77.1413
0.557	2.08826	2.783	88.3465		0.557	14.0833	2.783	77.1543
0.557	2.08976	2.787	88.3506		0.557	14.0971	2.787	77.1682
0.558	2.09127	2.791	88.3542		0.558	14.1109	2.791	77.1832
0.559	2.09264	2.795	88.3578		0.559	14.1247	2.795	77.1987
0.56	2.09387	2.8	88.3618		0.56	14.1382	2.8	77.2128
0.561	2.09508	2.804	88.3657		0.561	14.1517	2.804	77.2253
0.562	2.09629	2.808	88.3701		0.562	14.1652	2.808	77.2365
0.562	2.09752	2.812	88.3693		0.562	14.1788	2.812	77.2476
0.563	2.09897	2.816	88.3657		0.563	14.1924	2.816	77.2588
0.564	2.10051	2.82	88.3663		0.564	14.2062	2.82	77.2701
0.565	2.10205	2.825	88.3646		0.565	14.22	2.824	77.2799
0.566	2.10358	2.829	88.3619		0.566	14.2339	2.829	77.2882
0.567	2.1054	2.833	88.3619		0.567	14.2478	2.833	77.2957
0.567	2.10781	2.837	88.3637		0.567	14.2621	2.837	77.3041
0.568	2.11045	2.841	88.3664		0.568	14.2761	2.841	77.3147
0.569	2.11309	2.845	88.3713		0.569	14.29	2.845	77.3253
0.57	2.11572	2.849	88.3748		0.57	14.3041	2.849	77.3383
0.571	2.11845	2.854	88.3805		0.571	14.3184	2.854	77.3514
0.572	2.12128	2.858	88.389		0.572	14.3328	2.858	77.3643
0.572	2.12411	2.862	88.3957		0.572	14.3472	2.862	77.3773
0.573	2.12693	2.866	88.4042		0.573	14.3616	2.866	77.3882
0.574	2.12966	2.87	88.4125		0.574	14.376	2.87	77.3986
0.575	2.13205	2.874	88.4157		0.575	14.391	2.874	77.4109
0.576	2.13434	2.879	88.4172		0.576	14.4059	2.879	77.4227
0.577	2.13661	2.883	88.4176		0.577	14.4208	2.883	77.4327
0.577	2.13889	2.887	88.4164		0.577	14.4357	2.887	77.4415
0.578	2.14165	2.891	88.4152		0.578	14.4511	2.891	77.4506
0.579	2.14474	2.895	88.4155		0.579	14.4665	2.895	77.4612
0.58	2.14788	2.899	88.4182		0.58	14.4818	2.899	77.4715
0.581	2.15101	2.904	88.4198		0.581	14.4971	2.904	77.4796
0.582	2.15434	2.908	88.4203		0.582	14.5123	2.908	77.4874
0.582	2.15826	2.912	88.4227		0.582	14.527	2.912	77.4962
0.583	2.16238	2.916	88.4274		0.583	14.5408	2.916	77.5019
0.584	2.1665	2.92	88.4315		0.584	14.5552	2.92	77.5057
0.585	2.17062	2.924	88.4347		0.585	14.5705	2.924	77.5133
0.586	2.17457	2.928	88.4383		0.586	14.5863	2.928	77.5235
0.587	2.1783	2.933	88.4439		0.587	14.6021	2.933	77.5307
0.587	2.18197	2.937	88.4499		0.587	14.6179	2.937	77.5373
0.588	2.18566	2.941	88.4496		0.588	14.6336	2.941	77.5442
0.589	2.18931	2.945	88.4445		0.589	14.6494	2.945	77.5517
0.59	2.19317	2.949	88.4389		0.59	14.6651	2.949	77.5597
0.591	2.19711	2.953	88.4342		0.591	14.6804	2.953	77.5676
0.592	2.20108	2.958	88.4293		0.592	14.6955	2.958	77.5759
0.592	2.205	2.962	88.424		0.592	14.7105	2.962	77.5851
0.593	2.20927	2.966	88.4209		0.593	14.7263	2.966	77.5918
0.594	2.21389	2.97	88.4208		0.594	14.7423	2.97	77.5961
0.595	2.21861	2.974	88.4206		0.595	14.7579	2.974	77.6008
0.596	2.22331	2.978	88.4201		0.596	14.7734	2.978	77.6054
0.597	2.22802	2.983	88.4228		0.597	14.7891	2.983	77.6107
0.597	2.23297	2.987	88.431		0.597	14.8054	2.987	77.6169
0.598	2.23805	2.991	88.4413		0.598	14.8219	2.991	77.6244
0.599	2.24313	2.995	88.4505		0.599	14.8382	2.995	77.6324
0.6	2.24821	2.999	88.459		0.6	14.8544	2.999	77.6389
0.601	2.25335	3.003	88.4672		0.601	14.8713	3.003	77.6425
0.602	2.25903	3.008	88.4724		0.602	14.8885	3.008	77.6449
0.602	2.26483	3.012	88.4739		0.602	14.9054	3.012	77.6481
0.603	2.27062	3.016	88.4747		0.603	14.9222	3.016	77.653
0.604	2.27618	3.02	88.4751		0.604	14.9391	3.02	77.6579
0.605	2.28124	3.024	88.4733		0.605	14.9568	3.024	77.662
0.606	2.28647	3.028	88.4711		0.606	14.9742	3.028	77.664
0.606	2.29214	3.032	88.4683		0.606	14.9914	3.032	77.6639
0.607	2.29802	3.037	88.4657		0.607	15.0084	3.037	77.6648
0.608	2.3038	3.041	88.4648		0.608	15.0259	3.041	77.6683
0.609	2.30953	3.045	88.4661		0.609	15.0429	3.045	77.6745
0.61	2.31537	3.049	88.4685		0.61	15.0596	3.049	77.6817
0.611	2.32124	3.053	88.4708		0.611	15.0763	3.053	77.6883
0.611	2.3271	3.057	88.4728		0.611	15.093	3.057	77.6948
0.612	2.33284	3.062	88.4762		0.612	15.1103	3.062	77.7004
0.613	2.33875	3.066	88.4814		0.613	15.1274	3.066	77.7064
0.614	2.34488	3.07	88.4872		0.614	15.1444	3.07	77.7144
0.615	2.35099	3.074	88.4931		0.615	15.1616	3.074	77.7223
0.616	2.35711	3.078	88.4969		0.616	15.1791	3.078	77.7282
0.616	2.36381	3.082	88.4976		0.616	15.1968	3.082	77.7332
0.617	2.37114	3.087	88.4939		0.617	15.2145	3.087	77.7377
0.618	2.37864	3.091	88.4875		0.618	15.2322	3.091	77.7424
0.619	2.38614	3.095	88.4818		0.619	15.2497	3.095	77.7479
0.62	2.39342	3.099	88.4758		0.62	15.2675	3.099	77.7521
0.621	2.40061	3.103	88.4694		0.621	15.2857	3.103	77.7555
0.621	2.40788	3.107	88.4652		0.621	15.304	3.107	77.7577
0.622	2.41518	3.112	88.4634		0.622	15.3224	3.112	77.7596
0.623	2.4224	3.116	88.4625		0.623	15.3406	3.116	77.7634
0.624	2.43	3.12	88.4624		0.624	15.3585	3.12	77.7675
0.625	2.438	3.124	88.462		0.625	15.3762	3.124	77.7713
0.626	2.44606	3.128	88.4635		0.626	15.3941	3.128	77.7749
0.626	2.45412	3.132	88.4694		0.626	15.4119	3.132	77.779
0.627	2.46222	3.136	88.4762		0.627	15.4296	3.136	77.7823
0.628	2.47037	3.141	88.481		0.628	15.4476	3.141	77.7852
0.629	2.47855	3.145	88.4842		0.629	15.4658	3.145	77.7899
0.63	2.48674	3.149	88.4861		0.63	15.4842	3.149	77.7954
0.631	2.49494	3.153	88.4853		0.631	15.5025	3.153	77.7994
0.631	2.50373	3.157	88.4836		0.631	15.5213	3.157	77.8006
0.632	2.51292	3.161	88.4829		0.632	15.5405	3.161	77.8013
0.633	2.52209	3.166	88.4852		0.633	15.5598	3.166	77.8038
0.634	2.53129	3.17	88.4884		0.634	15.5793	3.17	77.8076
0.635	2.54032	3.174	88.4894		0.635	15.598	3.174	77.8111
0.636	2.54937	3.178	88.4909		0.636	15.6155	3.178	77.8143
0.636	2.55842	3.182	88.4956		0.636	15.6321	3.182	77.816
0.637	2.56752	3.186	88.5019		0.637	15.6494	3.186	77.814
0.638	2.57661	3.191	88.5071		0.638	15.6676	3.191	77.8104
0.639	2.58594	3.195	88.5107		0.639	15.6861	3.195	77.8079
0.64	2.59551	3.199	88.5138		0.64	15.7049	3.199	77.8092
0.641	2.60516	3.203	88.5157		0.641	15.7238	3.203	77.8127
0.641	2.6148	3.207	88.5155		0.641	15.7427	3.207	77.8147
0.642	2.62456	3.211	88.5154		0.642	15.7612	3.211	77.816
0.643	2.63425	3.216	88.5157		0.643	15.78	3.216	77.8166
0.644	2.6438	3.22	88.5157		0.644	15.7993	3.22	77.8176
0.645	2.65333	3.224	88.5148		0.645	15.8185	3.224	77.8213
0.646	2.66289	3.228	88.5092		0.646	15.8376	3.228	77.8269
0.646	2.67324	3.232	88.499		0.646	15.8565	3.232	77.8324
0.647	2.68403	3.236	88.4898		0.647	15.8756	3.236	77.8381
0.648	2.69477	3.24	88.4814		0.648	15.8951	3.24	77.842
0.649	2.70548	3.245	88.4753		0.649	15.9146	3.245	77.8433
0.65	2.71656	3.249	88.472		0.65	15.9337	3.249	77.844
0.651	2.728	3.253	88.469		0.651	15.953	3.253	77.8441
0.651	2.73943	3.257	88.4661		0.651	15.9728	3.257	77.8455
0.652	2.75086	3.261	88.4616		0.652	15.9926	3.261	77.8486
0.653	2.76227	3.265	88.4561		0.653	16.0125	3.265	77.8505
0.654	2.7742	3.27	88.4545		0.654	16.0321	3.27	77.8517
0.655	2.7864	3.274	88.4571		0.655	16.0522	3.274	77.8537
0.656	2.79861	3.278	88.4615		0.656	16.0729	3.278	77.8551
0.656	2.81083	3.282	88.4681		0.656	16.0936	3.282	77.8546
0.657	2.82284	3.286	88.4718		0.657	16.114	3.286	77.8532
0.658	2.8344	3.29	88.471		0.658	16.1341	3.29	77.8521
0.659	2.8458	3.295	88.4711		0.659	16.1543	3.295	77.851
0.66	2.85763	3.299	88.4732		0.66	16.1746	3.299	77.848
0.661	2.87007	3.303	88.4754		0.661	16.1949	3.303	77.8444
0.661	2.88279	3.307	88.4775		0.661	16.215	3.307	77.8432
0.662	2.89596	3.311	88.4818		0.662	16.2351	3.311	77.8434
0.663	2.90931	3.315	88.4854		0.663	16.2553	3.315	77.8449
0.664	2.92265	3.32	88.4882		0.664	16.2755	3.32	77.8479
0.665	2.93598	3.324	88.4895		0.665	16.2959	3.324	77.8516
0.666	2.94933	3.328	88.4931		0.666	16.3163	3.328	77.8555
0.666	2.96269	3.332	88.4989		0.666	16.3374	3.332	77.8584
0.667	2.97597	3.336	88.5013		0.667	16.3587	3.336	77.863
0.668	2.98921	3.34	88.5017		0.668	16.38	3.34	77.869
0.669	3.00264	3.344	88.4996		0.669	16.4011	3.344	77.8745
0.67	3.01657	3.349	88.4959		0.67	16.4223	3.349	77.8794
0.671	3.0308	3.353	88.4902		0.671	16.4434	3.353	77.8836
0.671	3.04503	3.357	88.4862		0.671	16.4645	3.357	77.8864
0.672	3.05929	3.361	88.4821		0.672	16.4854	3.361	77.8884
0.673	3.07389	3.365	88.4791		0.673	16.5064	3.365	77.8904
0.674	3.08899	3.369	88.4775		0.674	16.5277	3.369	77.8936
0.675	3.10415	3.374	88.4767		0.675	16.5492	3.374	77.8983
0.676	3.11937	3.378	88.4793		0.676	16.5708	3.378	77.9008
0.676	3.13478	3.382	88.4816		0.676	16.5919	3.382	77.9021
0.677	3.15055	3.386	88.4867		0.677	16.614	3.386	77.9028
0.678	3.16654	3.39	88.4947		0.678	16.6365	3.39	77.9011
0.679	3.18262	3.394	88.5024		0.679	16.659	3.394	77.8988
0.68	3.19858	3.399	88.5084		0.68	16.6815	3.399	77.8977
0.681	3.21454	3.403	88.5124		0.681	16.7037	3.403	77.8972
0.681	3.23071	3.407	88.512		0.681	16.7261	3.407	77.8977
0.682	3.24695	3.411	88.5091		0.682	16.7486	3.411	77.8985
0.683	3.2632	3.415	88.5071		0.683	16.771	3.415	77.8988
0.684	3.27938	3.419	88.5058		0.684	16.7936	3.419	77.8992
0.685	3.29634	3.424	88.5051		0.685	16.8162	3.424	77.9
0.686	3.31425	3.428	88.5041		0.686	16.8387	3.428	77.9003
0.686	3.33213	3.432	88.502		0.686	16.8611	3.432	77.9025
0.687	3.35002	3.436	88.5007		0.687	16.8836	3.436	77.9061
0.688	3.36796	3.44	88.5019		0.688	16.9059	3.44	77.907
0.689	3.38606	3.444	88.5038		0.689	16.9272	3.444	77.9065
0.69	3.40448	3.448	88.5077		0.69	16.9474	3.448	77.906
0.691	3.42293	3.453	88.5124		0.691	16.9681	3.453	77.9072
0.691	3.44108	3.457	88.5149		0.691	16.9901	3.457	77.9082
0.692	3.45925	3.461	88.5165		0.692	17.0129	3.461	77.9078
0.693	3.47787	3.465	88.5178		0.693	17.0359	3.465	77.9073
0.694	3.49655	3.469	88.5179		0.694	17.0589	3.469	77.907
0.695	3.5153	3.473	88.5168		0.695	17.082	3.473	77.9055
0.696	3.53397	3.478	88.5125		0.696	17.1052	3.478	77.9037
0.696	3.55281	3.482	88.504		0.696	17.1283	3.482	77.9039
0.697	3.57186	3.486	88.4965		0.697	17.1514	3.486	77.9045
0.698	3.59086	3.49	88.4909		0.698	17.1745	3.49	77.904
0.699	3.60975	3.494	88.4852		0.699	17.1976	3.494	77.9013
0.7	3.62912	3.498	88.4821		0.7	17.221	3.498	77.8991
0.701	3.64899	3.503	88.4785		0.701	17.2447	3.503	77.899
0.701	3.66881	3.507	88.4737		0.701	17.2682	3.507	77.9
0.702	3.68869	3.511	88.4693		0.702	17.2918	3.511	77.9011
0.703	3.70884	3.515	88.4684		0.703	17.3156	3.515	77.9001
0.704	3.72937	3.519	88.4719		0.704	17.3395	3.519	77.8978
0.705	3.74994	3.523	88.4748		0.705	17.3634	3.523	77.8939
0.706	3.77046	3.528	88.4782		0.706	17.3873	3.528	77.8912
0.706	3.79104	3.532	88.4828		0.706	17.4111	3.532	77.8906
0.707	3.81231	3.536	88.4869		0.707	17.4351	3.536	77.8914
0.708	3.83406	3.54	88.4892		0.708	17.4587	3.54	77.8919
0.709	3.85577	3.544	88.4927		0.709	17.4821	3.544	77.8928
0.71	3.87751	3.548	88.4976		0.71	17.5054	3.548	77.8937
0.71	3.89913	3.552	88.5022		0.71	17.5291	3.552	77.8939
0.711	3.91991	3.557	88.5055		0.711	17.5536	3.557	77.8961
0.712	3.94019	3.561	88.507		0.712	17.5785	3.561	77.898
0.713	3.96138	3.565	88.5114		0.713	17.6034	3.565	77.9001
0.714	3.98396	3.569	88.5156		0.714	17.6283	3.569	77.9025
0.715	4.00664	3.573	88.5195		0.715	17.6536	3.573	77.9041
0.715	4.02939	3.577	88.523		0.715	17.6791	3.577	77.905
0.716	4.05232	3.582	88.5263		0.716	17.7042	3.582	77.9052
0.717	4.0752	3.586	88.5286		0.717	17.7294	3.586	77.9052
0.718	4.09814	3.59	88.5304		0.718	17.7548	3.59	77.9054
0.719	4.1215	3.594	88.532		0.719	17.7799	3.594	77.905
0.72	4.14569	3.598	88.532		0.72	17.8044	3.598	77.9036
0.72	4.16986	3.602	88.5313		0.72	17.829	3.602	77.9043
0.721	4.194	3.607	88.5305		0.721	17.8535	3.607	77.9069
0.722	4.21846	3.611	88.5277		0.722	17.8785	3.611	77.9061
0.723	4.24344	3.615	88.5204		0.723	17.9042	3.615	77.9016
0.724	4.26839	3.619	88.5137		0.724	17.9298	3.619	77.8965
0.725	4.2934	3.623	88.5074		0.725	17.9554	3.623	77.8923
0.725	4.31877	3.627	88.5024		0.725	17.9812	3.627	77.8869
0.726	4.34512	3.632	88.4992		0.726	18.0068	3.631	77.8824
0.727	4.3711	3.636	88.5004		0.727	18.0323	3.636	77.8824
0.728	4.39706	3.64	88.5048		0.728	18.0578	3.64	77.8838
0.729	4.42311	3.644	88.5095		0.729	18.0833	3.644	77.884
0.73	4.44983	3.648	88.5113		0.73	18.1094	3.648	77.8839
0.73	4.47754	3.652	88.5159		0.73	18.1355	3.652	77.8864
0.731	4.50464	3.656	88.5247		0.731	18.1614	3.656	77.8916
0.732	4.53176	3.661	88.5302		0.732	18.1874	3.661	77.897
0.733	4.55948	3.665	88.5356		0.733	18.2137	3.665	77.9009
0.734	4.58812	3.669	88.5403		0.734	18.24	3.669	77.906
0.735	4.61629	3.673	88.5431		0.735	18.2663	3.673	77.9087
0.735	4.64433	3.677	88.5426		0.735	18.2927	3.677	77.908
0.736	4.67237	3.681	88.5405		0.736	18.319	3.681	77.9077
0.737	4.70124	3.686	88.5393		0.737	18.3454	3.686	77.9077
0.738	4.73126	3.69	88.5404		0.738	18.3716	3.69	77.9085
0.739	4.76065	3.694	88.5391		0.739	18.3975	3.694	77.9085
0.74	4.7901	3.698	88.5371		0.74	18.4234	3.698	77.9072
0.74	4.81969	3.702	88.5377		0.74	18.4493	3.702	77.9056
0.741	4.84987	3.706	88.539		0.741	18.4761	3.706	77.9054
0.742	4.88016	3.711	88.5389		0.742	18.5022	3.711	77.9054
0.743	4.91022	3.715	88.5428		0.743	18.5266	3.715	77.9031
0.744	4.94044	3.719	88.547		0.744	18.551	3.719	77.8991
0.745	4.9711	3.723	88.5506		0.745	18.5773	3.723	77.8965
0.745	5.00259	3.727	88.5512		0.745	18.6047	3.727	77.8932
0.746	5.03401	3.731	88.5509		0.746	18.6319	3.731	77.8904
0.747	5.06543	3.735	88.55		0.747	18.6591	3.735	77.8907
0.748	5.09666	3.74	88.5417		0.748	18.6863	3.74	77.8921
0.749	5.12856	3.744	88.5366		0.749	18.7138	3.744	77.8929
0.75	5.16113	3.748	88.5311		0.75	18.742	3.748	77.8926
0.75	5.19369	3.752	88.5263		0.75	18.7699	3.752	77.8927
0.751	5.22626	3.756	88.52		0.751	18.7979	3.756	77.8957
0.752	5.25893	3.76	88.5146		0.752	18.8262	3.76	77.8997
0.753	5.29212	3.765	88.5089		0.753	18.8546	3.765	77.9009
0.754	5.32582	3.769	88.5075		0.754	18.882	3.769	77.9031
0.755	5.35952	3.773	88.5076		0.755	18.9095	3.773	77.9025
0.755	5.39323	3.777	88.5069		0.755	18.9369	3.777	77.8999
0.756	5.42709	3.781	88.5137		0.756	18.9647	3.781	77.8971
0.757	5.46147	3.785	88.5185		0.757	18.9924	3.785	77.8959
0.758	5.49608	3.79	88.5239		0.758	19.0197	3.79	77.8954
0.759	5.5307	3.794	88.5285		0.759	19.0471	3.794	77.8941
0.76	5.56552	3.798	88.5315		0.76	19.0748	3.798	77.8909
0.76	5.60126	3.802	88.5326		0.76	19.103	3.802	77.8888
0.761	5.63762	3.806	88.5338		0.761	19.1316	3.806	77.8885
0.762	5.67393	3.81	88.5337		0.762	19.1601	3.81	77.8863
0.763	5.71028	3.815	88.5338		0.763	19.1886	3.815	77.8868
0.764	5.74647	3.819	88.5369		0.764	19.2172	3.819	77.8856
0.765	5.78097	3.823	88.5381		0.765	19.2456	3.823	77.885
0.765	5.81395	3.827	88.54		0.765	19.2736	3.827	77.8853
0.766	5.84791	3.831	88.5432		0.766	19.3016	3.831	77.8863
0.767	5.88415	3.835	88.5457		0.767	19.33	3.835	77.8867
0.768	5.92082	3.839	88.5466		0.768	19.3587	3.839	77.8874
0.769	5.95831	3.844	88.5479		0.769	19.3875	3.844	77.8877
0.77	5.99582	3.848	88.5493		0.77	19.4161	3.848	77.8887
0.77	6.03335	3.852	88.5516		0.77	19.4447	3.852	77.8909
0.771	6.07075	3.856	88.5521		0.771	19.4737	3.856	77.8918
0.772	6.10836	3.86	88.5508		0.772	19.5029	3.86	77.892
0.773	6.14697	3.864	88.5471		0.773	19.5317	3.864	77.8926
0.774	6.1857	3.869	88.5395		0.774	19.5605	3.869	77.8919
0.775	6.22393	3.873	88.5315		0.775	19.5898	3.873	77.8909
0.775	6.26169	3.877	88.5243		0.775	19.6196	3.877	77.8913
0.776	6.30164	3.881	88.519		0.776	19.6492	3.881	77.8904
0.777	6.34153	3.885	88.5146		0.777	19.6789	3.885	77.8888
0.778	6.3816	3.889	88.5126		0.778	19.7086	3.889	77.8863
0.779	6.42108	3.894	88.5118		0.779	19.7389	3.894	77.8843
0.78	6.46023	3.898	88.5123		0.78	19.7697	3.898	77.8834
0.78	6.5018	3.902	88.5151		0.78	19.8001	3.902	77.8848
0.781	6.54322	3.906	88.5204		0.781	19.8305	3.906	77.8847
0.782	6.58432	3.91	88.5297		0.782	19.8614	3.91	77.8827
0.783	6.6253	3.914	88.5367		0.783	19.8922	3.914	77.8779
0.784	6.66749	3.919	88.5441		0.784	19.922	3.919	77.8714
0.785	6.70968	3.923	88.5509		0.785	19.9519	3.923	77.867
0.785	6.75189	3.927	88.5588		0.785	19.9817	3.927	77.8649
0.786	6.79378	3.931	88.5652		0.786	20.0118	3.931	77.862
0.787	6.83538	3.935	88.5651		0.787	20.0423	3.935	77.8598
0.788	6.87862	3.939	88.5627		0.788	20.0729	3.939	77.857
0.789	6.9224	3.943	88.5617		0.789	20.1035	3.943	77.8541
0.79	6.96596	3.948	88.5627		0.79	20.134	3.948	77.8526
0.79	7.0094	3.952	88.5602		0.79	20.1645	3.952	77.8525
0.791	7.05284	3.956	88.559		0.791	20.1953	3.956	77.8547
0.792	7.09717	3.96	88.5581		0.792	20.2262	3.96	77.8575
0.793	7.14171	3.964	88.5582		0.793	20.257	3.964	77.8613
0.794	7.18575	3.968	88.5562		0.794	20.2875	3.968	77.8635
0.795	7.22985	3.973	88.5547		0.795	20.3182	3.973	77.8664
0.795	7.27519	3.977	88.5581		0.795	20.3483	3.977	77.869
0.796	7.32081	3.981	88.5639		0.796	20.3767	3.981	77.8713
0.797	7.36589	3.985	88.5677		0.797	20.4044	3.985	77.8734
0.798	7.41147	3.989	88.5698		0.798	20.4339	3.989	77.8748
0.799	7.45833	3.993	88.5729		0.799	20.465	3.993	77.8752
0.8	7.505	3.998	88.574		0.8	20.4967	3.998	77.8753
0.8	7.5517	4.002	88.5702		0.8	20.5284	4.002	77.875
0.801	7.59865	4.006	88.5621		0.801	20.5601	4.006	77.8731
0.802	7.64557	4.01	88.5534		0.802	20.5917	4.01	77.8696
0.803	7.69257	4.014	88.5444		0.803	20.6234	4.014	77.8665
0.804	7.73991	4.018	88.5365		0.804	20.6554	4.018	77.8654
0.805	7.787	4.023	88.532		0.805	20.6873	4.023	77.8646
0.805	7.83467	4.027	88.5297		0.805	20.7192	4.027	77.8626
0.806	7.88353	4.031	88.5283		0.806	20.751	4.031	77.8608
0.807	7.93288	4.035	88.5287		0.807	20.7832	4.035	77.8616
0.808	7.98186	4.039	88.5304		0.808	20.8154	4.039	77.8628
0.809	8.0306	4.043	88.5346		0.809	20.8476	4.043	77.8626
0.809	8.07996	4.047	88.5433		0.809	20.8797	4.047	77.8635
0.81	8.13112	4.052	88.5527		0.81	20.9126	4.052	77.8666
0.811	8.18253	4.056	88.5624		0.811	20.9457	4.056	77.8699
0.812	8.23369	4.06	88.5685		0.812	20.9784	4.06	77.8683
0.813	8.28441	4.064	88.5702		0.813	21.0108	4.064	77.8655
0.814	8.33489	4.068	88.5688		0.814	21.0427	4.068	77.8644
0.814	8.3864	4.072	88.5668		0.814	21.076	4.072	77.8647
0.815	8.43809	4.077	88.5646		0.815	21.1095	4.077	77.8634
0.816	8.48975	4.081	88.5632		0.816	21.1425	4.081	77.8614
0.817	8.54065	4.085	88.5631		0.817	21.1749	4.085	77.8612
0.818	8.58994	4.089	88.5617		0.818	21.2082	4.089	77.8617
0.819	8.63799	4.093	88.5637		0.819	21.2421	4.093	77.8629
0.819	8.68641	4.097	88.5619		0.819	21.276	4.097	77.8628
0.82	8.7388	4.102	88.5627		0.82	21.3094	4.102	77.8621
0.821	8.79122	4.106	88.5647		0.821	21.3415	4.106	77.8612
0.822	8.84544	4.11	88.5687		0.822	21.375	4.11	77.8588
0.823	8.89994	4.114	88.5718		0.823	21.4088	4.114	77.8552
0.824	8.95459	4.118	88.5742		0.824	21.4423	4.118	77.8533
0.824	9.00899	4.122	88.5753		0.824	21.4752	4.122	77.8529
0.825	9.06316	4.127	88.5752		0.825	21.5089	4.127	77.8527
0.826	9.11921	4.131	88.5732		0.826	21.5434	4.131	77.8517
0.827	9.17507	4.135	88.5633		0.827	21.5781	4.135	77.8482
0.828	9.23107	4.139	88.5579		0.828	21.612	4.139	77.8477
0.829	9.28707	4.143	88.551		0.829	21.6454	4.143	77.8514
0.829	9.34433	4.147	88.5438		0.829	21.6798	4.147	77.8546
0.83	9.4016	4.151	88.5362		0.83	21.7141	4.151	77.8563
0.831	9.4589	4.156	88.5332		0.831	21.7484	4.156	77.8573
0.832	9.51606	4.16	88.5338		0.832	21.7829	4.16	77.8571
0.833	9.57378	4.164	88.534		0.833	21.8178	4.164	77.8556
0.834	9.632	4.168	88.5348		0.834	21.8533	4.168	77.8526
0.834	9.69028	4.172	88.5378		0.834	21.8885	4.172	77.8517
0.835	9.74852	4.176	88.5464		0.835	21.9235	4.176	77.8513
0.836	9.80715	4.181	88.5535		0.836	21.9584	4.181	77.8495
0.837	9.86651	4.185	88.5625		0.837	21.9939	4.185	77.8475
0.838	9.92611	4.189	88.5685		0.838	22.0297	4.189	77.8454
0.839	9.98572	4.193	88.5773		0.839	22.0654	4.193	77.8462
0.839	10.0454	4.197	88.5789		0.839	22.1007	4.197	77.8461
0.84	10.1053	4.201	88.5766		0.84	22.1356	4.201	77.8435
0.841	10.1669	4.206	88.5737		0.841	22.1711	4.206	77.8395
0.842	10.2283	4.21	88.5721		0.842	22.2067	4.21	77.8345
0.843	10.2897	4.214	88.5707		0.843	22.242	4.214	77.8298
0.844	10.351	4.218	88.5701		0.844	22.2768	4.218	77.8254
0.844	10.4131	4.222	88.5694		0.844	22.3122	4.222	77.8213
0.845	10.4754	4.226	88.5669		0.845	22.3482	4.226	77.8159
0.846	10.5378	4.231	88.5686		0.846	22.3841	4.231	77.8131
0.847	10.6002	4.235	88.5671		0.847	22.4197	4.235	77.8101
0.848	10.6636	4.239	88.5682		0.848	22.4554	4.239	77.8073
0.849	10.7279	4.243	88.5678		0.849	22.4915	4.243	77.8069
0.849	10.792	4.247	88.5702		0.849	22.5254	4.247	77.8105
0.85	10.8563	4.251	88.5734		0.85	22.5578	4.251	77.8154
0.851	10.9216	4.255	88.5765		0.851	22.5915	4.255	77.8192
0.852	10.9861	4.26	88.5779		0.852	22.6274	4.26	77.8236
0.853	11.0503	4.264	88.578		0.853	22.6639	4.264	77.8261
0.854	11.1145	4.268	88.5801		0.854	22.7004	4.268	77.8294
0.854	11.1795	4.272	88.5811		0.854	22.7369	4.272	77.8334
0.855	11.2458	4.276	88.577		0.855	22.7733	4.276	77.8344
0.856	11.3118	4.28	88.5687		0.856	22.8105	4.28	77.8364
0.857	11.3775	4.285	88.5634		0.857	22.8477	4.285	77.8401
0.858	11.4438	4.289	88.5574		0.858	22.8847	4.289	77.8397
0.859	11.5116	4.293	88.5517		0.859	22.9218	4.293	77.8401
0.859	11.5804	4.297	88.5496		0.859	22.9587	4.297	77.8404
0.86	11.6471	4.301	88.5494		0.86	22.9959	4.301	77.84
0.861	11.714	4.305	88.5506		0.861	23.033	4.305	77.8384
0.862	11.7816	4.31	88.5474		0.862	23.0701	4.31	77.8361
0.863	11.8513	4.314	88.5469		0.863	23.1075	4.314	77.8345
0.864	11.9186	4.318	88.551		0.864	23.1455	4.318	77.8358
0.864	11.9857	4.322	88.5591		0.864	23.1835	4.322	77.8351
0.865	12.0533	4.326	88.5639		0.865	23.2214	4.326	77.8324
0.866	12.1232	4.33	88.5708		0.866	23.2591	4.33	77.8319
0.867	12.195	4.335	88.5751		0.867	23.2962	4.335	77.8321
0.868	12.2647	4.339	88.5726		0.868	23.3344	4.339	77.8309
0.869	12.3346	4.343	88.5687		0.869	23.3723	4.343	77.8318
0.869	12.4055	4.347	88.565		0.869	23.4104	4.347	77.8344
0.87	12.4776	4.351	88.5657		0.87	23.4481	4.351	77.8332
0.871	12.5457	4.355	88.564		0.871	23.4859	4.355	77.832
0.872	12.6094	4.359	88.5622		0.872	23.5247	4.359	77.8289
0.873	12.6723	4.364	88.5619		0.873	23.5634	4.364	77.828
0.874	12.7412	4.368	88.5627		0.874	23.6018	4.368	77.8282
0.874	12.8149	4.372	88.5601		0.874	23.638	4.372	77.8279
0.875	12.8874	4.376	88.5587		0.875	23.675	4.376	77.8279
0.876	12.9595	4.38	88.5602		0.876	23.7117	4.38	77.8301
0.877	13.0318	4.384	88.5626		0.877	23.7488	4.384	77.8289
0.878	13.106	4.389	88.5661		0.878	23.7852	4.389	77.8271
0.879	13.179	4.393	88.5699		0.879	23.8202	4.393	77.826
0.879	13.252	4.397	88.5706		0.879	23.8557	4.397	77.8236
0.88	13.3248	4.401	88.5712		0.88	23.891	4.401	77.8212
0.881	13.3974	4.405	88.5652		0.881	23.9263	4.405	77.8188
0.882	13.4726	4.409	88.559		0.882	23.9608	4.409	77.8181
0.883	13.5458	4.414	88.5533		0.883	23.9985	4.414	77.8173
0.884	13.6201	4.418	88.5476		0.884	24.0382	4.418	77.815
0.884	13.6937	4.422	88.5421		0.884	24.0776	4.422	77.8133
0.885	13.7692	4.426	88.5381		0.885	24.1166	4.426	77.8136
0.886	13.8433	4.43	88.5344		0.886	24.1552	4.43	77.81
0.887	13.9184	4.434	88.5311		0.887	24.2	4.434	77.8115
0.888	13.9924	4.439	88.5314		0.888	24.2449	4.438	77.8128
0.889	14.0677	4.443	88.5324		0.889	24.2893	4.443	77.8128
0.889	14.1433	4.447	88.539		0.889	24.333	4.447	77.8121
0.89	14.2201	4.451	88.5424		0.89	24.3774	4.451	77.8097
0.891	14.2963	4.455	88.5482		0.891	24.4256	4.455	77.8083
0.892	14.373	4.459	88.5523		0.892	24.474	4.459	77.8083
0.893	14.4507	4.463	88.558		0.893	24.5219	4.463	77.8045
0.894	14.5281	4.468	88.562		0.894	24.5687	4.468	77.8014
0.894	14.6055	4.472	88.5652		0.894	24.6194	4.472	77.803
0.895	14.6836	4.476	88.5632		0.895	24.6712	4.476	77.8036
0.896	14.7609	4.48	88.5616		0.896	24.7226	4.48	77.8033
0.897	14.8403	4.484	88.5596		0.897	24.773	4.484	77.8052
0.898	14.9191	4.488	88.5572		0.898	24.8233	4.488	77.8076
0.899	14.9982	4.493	88.5588		0.899	24.8764	4.493	77.8091
0.899	15.078	4.497	88.5577		0.899	24.9296	4.497	77.8083
0.9	15.1567	4.501	88.5585		0.9	24.982	4.501	77.8081
0.901	15.2371	4.505	88.5584		0.901	25.0337	4.505	77.8097
0.902	15.3178	4.509	88.5591		0.902	25.0867	4.509	77.8104
0.903	15.3974	4.513	88.5567		0.903	25.1373	4.513	77.8121
0.904	15.478	4.518	88.5559		0.904	25.1848	4.518	77.8141
0.904	15.5607	4.522	88.5567		0.904	25.2347	4.522	77.8123
0.905	15.6423	4.526	88.5563		0.905	25.2877	4.526	77.8094
0.906	15.7243	4.53	88.5554		0.906	25.3431	4.53	77.808
0.907	15.8067	4.534	88.5574		0.907	25.3984	4.534	77.8086
0.908	15.8894	4.538	88.5596		0.908	25.454	4.538	77.8093
0.908	15.9708	4.542	88.5614		0.908	25.508	4.542	77.8063
0.909	16.0524	4.547	88.5631		0.909	25.5631	4.547	77.8027
0.91	16.1345	4.551	88.5602		0.91	25.6197	4.551	77.797
0.911	16.2163	4.555	88.5547		0.911	25.676	4.555	77.7926
0.912	16.301	4.559	88.5491		0.912	25.7325	4.559	77.785
0.913	16.3841	4.563	88.5416		0.913	25.786	4.563	77.7829
0.913	16.4674	4.567	88.5357		0.913	25.8433	4.567	77.7825
0.914	16.5508	4.572	88.5353		0.914	25.9007	4.572	77.7793
0.915	16.6344	4.576	88.5319		0.915	25.9579	4.576	77.7759
0.916	16.7194	4.58	88.5322		0.916	26.0154	4.58	77.774
0.917	16.8038	4.584	88.5332		0.917	26.0722	4.584	77.7747
0.918	16.8886	4.588	88.533		0.918	26.132	4.588	77.7768
0.918	16.9736	4.592	88.5356		0.918	26.1918	4.592	77.7817
0.919	17.0588	4.597	88.5428		0.919	26.2522	4.597	77.7832
0.92	17.1453	4.601	88.5511		0.92	26.3114	4.601	77.7853
0.921	17.2326	4.605	88.5595		0.921	26.3732	4.605	77.7863
0.922	17.3194	4.609	88.5644		0.922	26.4353	4.609	77.7876
0.923	17.4069	4.613	88.5673		0.923	26.4978	4.613	77.7909
0.923	17.4957	4.617	88.5699		0.923	26.5604	4.617	77.7906
0.924	17.581	4.622	88.566		0.924	26.6187	4.622	77.7914
0.925	17.6603	4.626	88.5617		0.925	26.6786	4.626	77.7917
0.926	17.7378	4.63	88.561		0.926	26.7384	4.63	77.7906
0.927	17.8218	4.634	88.5614		0.927	26.7984	4.634	77.7889
0.928	17.9114	4.638	88.5605		0.928	26.8578	4.638	77.7895
0.928	18.0011	4.642	88.5589		0.928	26.9125	4.642	77.7893
0.929	18.091	4.646	88.5571		0.929	26.9681	4.646	77.7877
0.93	18.1803	4.651	88.5602		0.93	27.0235	4.651	77.7846
0.931	18.2705	4.655	88.5607		0.931	27.0794	4.655	77.7827
0.932	18.3596	4.659	88.564		0.932	27.1335	4.659	77.782
0.933	18.4488	4.663	88.5698		0.933	27.1862	4.663	77.7799
0.933	18.538	4.667	88.5756		0.933	27.2386	4.667	77.7775
0.934	18.6257	4.671	88.5797		0.934	27.2913	4.671	77.7758
0.935	18.7172	4.676	88.5825		0.935	27.3436	4.676	77.7756
0.936	18.8089	4.68	88.5855		0.936	27.3945	4.68	77.7753
0.937	18.9005	4.684	88.5886		0.937	27.4456	4.684	77.7765
0.938	18.9922	4.688	88.5891		0.938	27.4961	4.688	77.7789
0.938	19.0841	4.692	88.5816		0.938	27.5469	4.692	77.7803
0.939	19.1761	4.696	88.5749		0.939	27.5971	4.696	77.7755
0.94	19.2679	4.701	88.5669		0.94	27.6463	4.701	77.7718
0.941	19.3597	4.705	88.5572		0.941	27.6953	4.705	77.7687
0.942	19.452	4.709	88.5488		0.942	27.7447	4.709	77.7655
0.943	19.5442	4.713	88.5395		0.943	27.7939	4.713	77.7639
0.943	19.6367	4.717	88.5331		0.943	27.8424	4.717	77.7619
0.944	19.7296	4.721	88.5319		0.944	27.8915	4.721	77.7605
0.945	19.8225	4.726	88.5305		0.945	27.9405	4.726	77.7565
0.946	19.9152	4.73	88.531		0.946	27.9894	4.73	77.7569
0.947	20.0096	4.734	88.5374		0.947	28.0371	4.734	77.7576
0.948	20.1044	4.738	88.5419		0.948	28.0854	4.738	77.7614
0.948	20.1984	4.742	88.5481		0.948	28.1335	4.742	77.7654
0.949	20.2908	4.746	88.5566		0.949	28.1819	4.746	77.7687
0.95	20.3853	4.75	88.5635		0.95	28.2302	4.75	77.7719
0.951	20.4812	4.755	88.5692		0.951	28.2784	4.755	77.7737
0.952	20.5781	4.759	88.5719		0.952	28.3273	4.759	77.775
0.953	20.6738	4.763	88.5682		0.953	28.3756	4.763	77.7749
0.953	20.7662	4.767	88.5621		0.953	28.4243	4.767	77.7758
0.954	20.8634	4.771	88.5579		0.954	28.4733	4.771	77.7727
0.955	20.9597	4.775	88.5543		0.955	28.5214	4.775	77.7704
0.956	21.0569	4.78	88.5517		0.956	28.5668	4.78	77.7731
0.957	21.1526	4.784	88.5494		0.957	28.6089	4.784	77.7742
0.958	21.2482	4.788	88.5474		0.958	28.6532	4.788	77.7743
0.958	21.3453	4.792	88.545		0.958	28.7024	4.792	77.775
0.959	21.4436	4.796	88.5438		0.959	28.7504	4.796	77.774
0.96	21.5417	4.8	88.5451		0.96	28.7983	4.8	77.7704
0.961	21.6394	4.805	88.547		0.961	28.8463	4.805	77.7662
0.962	21.738	4.809	88.5519		0.962	28.895	4.809	77.7628
0.963	21.8359	4.813	88.5567		0.963	28.944	4.813	77.7601
0.963	21.9348	4.817	88.559		0.963	28.9921	4.817	77.7609
0.964	22.0332	4.821	88.5608		0.964	29.0403	4.821	77.7567
0.965	22.1301	4.825	88.5554		0.965	29.0882	4.825	77.7532
0.966	22.2297	4.83	88.547		0.966	29.1382	4.83	77.7516
0.967	22.3302	4.834	88.5407		0.967	29.1865	4.834	77.7489
0.968	22.4295	4.838	88.5344		0.968	29.2347	4.838	77.7493
0.968	22.5273	4.842	88.5275		0.968	29.2829	4.842	77.7495
0.969	22.6281	4.846	88.5249		0.969	29.332	4.846	77.7509
0.97	22.7292	4.85	88.5242		0.97	29.3814	4.85	77.7532
0.971	22.8303	4.854	88.5231		0.971	29.43	4.854	77.7533
0.972	22.9309	4.859	88.521		0.972	29.4788	4.859	77.7502
0.973	23.0301	4.863	88.5224		0.973	29.5275	4.863	77.7493
0.973	23.1327	4.867	88.5299		0.973	29.5781	4.867	77.7495
0.974	23.2347	4.871	88.5404		0.974	29.6275	4.871	77.7485
0.975	23.3369	4.875	88.5468		0.975	29.6768	4.875	77.7494
0.976	23.4377	4.879	88.5512		0.976	29.7263	4.879	77.748
0.977	23.5383	4.884	88.556		0.977	29.7763	4.884	77.7493
0.978	23.6389	4.888	88.5572		0.978	29.8262	4.888	77.7508
0.978	23.7322	4.892	88.5558		0.978	29.8751	4.892	77.7491
0.979	23.8222	4.896	88.5508		0.979	29.9238	4.896	77.7457
0.98	23.9161	4.9	88.5488		0.98	29.9725	4.9	77.7417
0.981	24.0178	4.904	88.5456		0.981	30.0224	4.904	77.7384
0.982	24.1219	4.909	88.5417		0.982	30.0724	4.909	77.7371
0.983	24.2259	4.913	88.5376		0.983	30.1225	4.913	77.7373
0.983	24.3295	4.917	88.5377		0.983	30.1728	4.917	77.736
0.984	24.4308	4.921	88.5391		0.984	30.2225	4.921	77.7336
0.985	24.5345	4.925	88.5384		0.985	30.2741	4.925	77.7335
0.986	24.639	4.929	88.5389		0.986	30.3249	4.929	77.7339
0.987	24.7432	4.934	88.541		0.987	30.3764	4.934	77.7369
0.988	24.8446	4.938	88.5452		0.988	30.4276	4.938	77.74
0.988	24.9489	4.942	88.5482		0.988	30.4798	4.942	77.7427
0.989	25.0539	4.946	88.5487		0.989	30.5307	4.946	77.7451
0.99	25.159	4.95	88.5488		0.99	30.5829	4.95	77.7437
0.991	25.2643	4.954	88.547		0.991	30.6342	4.954	77.7417
0.992	25.3687	4.958	88.5425		0.992	30.6853	4.958	77.7412
0.993	25.4736	4.963	88.5357		0.993	30.7375	4.963	77.7436
0.993	25.5779	4.967	88.5287		0.993	30.7887	4.967	77.7435
0.994	25.6826	4.971	88.5215		0.994	30.84	4.971	77.7412
0.995	25.786	4.975	88.5142		0.995	30.8915	4.975	77.7386
0.996	25.889	4.979	88.5059		0.996	30.9433	4.979	77.7386
0.997	25.9948	4.983	88.5016		0.997	30.9954	4.983	77.7394
0.998	26.1017	4.988	88.5035		0.998	31.0471	4.988	77.7361
0.998	26.2081	4.992	88.5049		0.998	31.0993	4.992	77.7328
0.999	26.3105	4.996	88.5076		0.999	31.1513	4.996	77.7295
1	26.4167	5	88.513		1	31.2042	5	77.7261
1.001	26.5257	5.004	88.52		1.001	31.256	5.004	77.7219
1.002	26.6334	5.008	88.5278		1.002	31.3084	5.008	77.715
1.003	26.7393	5.013	88.5359		1.003	31.3606	5.013	77.7133
1.003	26.8447	5.017	88.5422		1.003	31.4141	5.017	77.7112
1.004	26.9533	5.021	88.5504		1.004	31.4667	5.021	77.71
1.005	27.062	5.025	88.5582		1.005	31.5192	5.025	77.7078
1.006	27.1704	5.029	88.5593		1.006	31.572	5.029	77.7077
1.007	27.275	5.033	88.5583		1.007	31.6252	5.033	77.7095
1.008	27.384	5.038	88.5575		1.008	31.679	5.038	77.712
1.008	27.4923	5.042	88.5564		1.008	31.7313	5.042	77.7149
1.009	27.6019	5.046	88.556		1.009	31.7817	5.046	77.7162
1.01	27.7117	5.05	88.556		1.01	31.8281	5.05	77.7213
1.011	27.8194	5.054	88.5548		1.011	31.8777	5.054	77.7211
1.012	27.9279	5.058	88.5556		1.012	31.9294	5.058	77.7229
1.012	28.0371	5.062	88.5565		1.012	31.9822	5.062	77.7229
1.013	28.1467	5.067	88.554		1.013	32.0348	5.067	77.7235
1.014	28.2534	5.071	88.5533		1.014	32.0875	5.071	77.7266
1.015	28.3639	5.075	88.5568		1.015	32.1412	5.075	77.7285
1.016	28.475	5.079	88.5566		1.016	32.1941	5.079	77.7269
1.017	28.5855	5.083	88.5557		1.017	32.2466	5.083	77.7209
1.017	28.6971	5.087	88.5563		1.017	32.2991	5.087	77.7173
1.018	28.8043	5.092	88.5563		1.018	32.3535	5.092	77.7138
1.019	28.9153	5.096	88.5554		1.019	32.4075	5.096	77.712
1.02	29.0262	5.1	88.5501		1.02	32.4616	5.1	77.7109
1.021	29.1372	5.104	88.5429		1.021	32.5156	5.104	77.7105
1.022	29.2462	5.108	88.5356		1.022	32.5698	5.108	77.7089
1.022	29.3588	5.112	88.5263		1.022	32.6264	5.112	77.7071
1.023	29.4701	5.117	88.5159		1.023	32.6806	5.117	77.7069
1.024	29.5825	5.121	88.5096		1.024	32.7345	5.121	77.7089
1.025	29.694	5.125	88.505		1.025	32.7879	5.125	77.7146
1.026	29.8041	5.129	88.5022		1.026	32.8434	5.129	77.7176
1.027	29.9175	5.133	88.5013		1.027	32.8983	5.133	77.72
1.027	30.0294	5.137	88.5022		1.027	32.9527	5.137	77.7222
1.028	30.1424	5.142	88.5062		1.028	33.0072	5.142	77.721
1.029	30.2537	5.146	88.5131		1.029	33.0613	5.146	77.7198
1.03	30.3659	5.15	88.5227		1.03	33.1171	5.15	77.721
1.031	30.4785	5.154	88.5314		1.031	33.1724	5.154	77.7216
1.032	30.583	5.158	88.5398		1.032	33.2278	5.158	77.7194
1.032	30.6828	5.162	88.5479		1.032	33.2831	5.162	77.7176
1.033	30.788	5.166	88.5539		1.033	33.3396	5.166	77.716
1.034	30.8999	5.171	88.5553		1.034	33.3957	5.171	77.7169
1.035	31.0141	5.175	88.5541		1.035	33.4504	5.175	77.7133
1.036	31.1282	5.179	88.5525		1.036	33.5055	5.179	77.7073
1.037	31.2436	5.183	88.551		1.037	33.5605	5.183	77.7029
1.037	31.3595	5.187	88.5471		1.037	33.6175	5.187	77.6992
1.038	31.4736	5.191	88.5428		1.038	33.6728	5.191	77.6963
1.039	31.5866	5.196	88.5429		1.039	33.7282	5.196	77.6952
1.04	31.6995	5.2	88.5436		1.04	33.7833	5.2	77.6966
1.041	31.8145	5.204	88.5433		1.041	33.8393	5.204	77.6982
1.042	31.9284	5.208	88.5416		1.042	33.8962	5.208	77.6987
1.042	32.041	5.212	88.5426		1.042	33.9524	5.212	77.6968
1.043	32.1541	5.216	88.5451		1.043	34.0083	5.216	77.6984
1.044	32.267	5.221	88.5469		1.044	34.0645	5.221	77.7031
1.045	32.3818	5.225	88.5466		1.045	34.1219	5.225	77.7061
1.046	32.4967	5.229	88.5475		1.046	34.1779	5.229	77.7085
1.047	32.6111	5.233	88.5494		1.047	34.2338	5.233	77.7096
1.047	32.7248	5.237	88.5476		1.047	34.2902	5.237	77.7081
1.048	32.8393	5.241	88.5435		1.048	34.346	5.241	77.7062
1.049	32.954	5.246	88.5367		1.049	34.4029	5.245	77.7035
1.05	33.0687	5.25	88.5291		1.05	34.4602	5.25	77.7014
1.051	33.1833	5.254	88.5209		1.051	34.5174	5.254	77.701
1.052	33.2984	5.258	88.5141		1.052	34.5747	5.258	77.7021
1.052	33.4116	5.262	88.5086		1.052	34.6323	5.262	77.7006
1.053	33.5268	5.266	88.5075		1.053	34.69	5.266	77.697
1.054	33.6428	5.27	88.5081		1.054	34.7475	5.27	77.6928
1.055	33.7592	5.275	88.5081		1.055	34.8059	5.275	77.6881
1.056	33.8741	5.279	88.5105		1.056	34.8642	5.279	77.6844
1.057	33.9895	5.283	88.5139		1.057	34.9227	5.283	77.683
1.057	34.106	5.287	88.521		1.057	34.9814	5.287	77.6836
1.058	34.2224	5.291	88.531		1.058	35.0403	5.291	77.6825
1.059	34.3383	5.295	88.5401		1.059	35.0993	5.295	77.6808
1.06	34.4557	5.3	88.5483		1.06	35.1591	5.3	77.6797
1.061	34.5733	5.304	88.555		1.061	35.2181	5.304	77.6792
1.062	34.6913	5.308	88.5577		1.062	35.2769	5.308	77.6814
1.062	34.8074	5.312	88.5578		1.062	35.334	5.312	77.6842
1.063	34.925	5.316	88.5548		1.063	35.3877	5.316	77.6878
1.064	35.0423	5.32	88.5506		1.064	35.4411	5.32	77.6899
1.065	35.1594	5.325	88.5481		1.065	35.498	5.325	77.6885
1.066	35.2762	5.329	88.5451		1.066	35.5569	5.329	77.6868
1.067	35.3933	5.333	88.5409		1.067	35.6158	5.333	77.6868
1.067	35.5127	5.337	88.5381		1.067	35.6757	5.337	77.6878
1.068	35.6312	5.341	88.5342		1.068	35.735	5.341	77.6877
1.069	35.7494	5.345	88.5322		1.069	35.7943	5.345	77.6861
1.07	35.8678	5.349	88.5329		1.07	35.8533	5.349	77.6856
1.071	35.9858	5.354	88.5338		1.071	35.9128	5.354	77.6853
1.072	36.1032	5.358	88.5372		1.072	35.9732	5.358	77.6836
1.072	36.2219	5.362	88.5419		1.072	36.0326	5.362	77.6824
1.073	36.3404	5.366	88.5464		1.073	36.0915	5.366	77.6808
1.074	36.4596	5.37	88.5502		1.074	36.1503	5.37	77.6776
1.075	36.5768	5.374	88.5536		1.075	36.2109	5.374	77.6752
1.076	36.6959	5.379	88.5542		1.076	36.2711	5.379	77.6743
1.077	36.8154	5.383	88.5567		1.077	36.3309	5.383	77.6728
1.077	36.9353	5.387	88.5545		1.077	36.3909	5.387	77.6736
1.078	37.0534	5.391	88.5478		1.078	36.4507	5.391	77.6728
1.079	37.1726	5.395	88.5412		1.079	36.5119	5.395	77.6724
1.08	37.293	5.399	88.534		1.08	36.5727	5.399	77.6747
1.081	37.4136	5.404	88.527		1.081	36.633	5.404	77.677
1.082	37.5342	5.408	88.5208		1.082	36.6933	5.408	77.6798
1.082	37.6554	5.412	88.5179		1.082	36.755	5.412	77.6814
1.083	37.7758	5.416	88.5186		1.083	36.8162	5.416	77.6809
1.084	37.8956	5.42	88.5202		1.084	36.8773	5.42	77.6788
1.085	38.0081	5.424	88.5195		1.085	36.9382	5.424	77.6782
1.086	38.1148	5.429	88.5235		1.086	36.9992	5.429	77.6773
1.087	38.2257	5.433	88.5304		1.087	37.0609	5.433	77.6775
1.087	38.3435	5.437	88.5382		1.087	37.1228	5.437	77.6773
1.088	38.4638	5.441	88.5447		1.088	37.1843	5.441	77.6756
1.089	38.5842	5.445	88.5515		1.089	37.2455	5.445	77.675
1.09	38.7055	5.449	88.5571		1.09	37.3083	5.449	77.6752
1.091	38.8263	5.453	88.5588		1.091	37.3706	5.453	77.6759
1.092	38.9465	5.458	88.5567		1.092	37.4326	5.458	77.6747
1.092	39.0669	5.462	88.5553		1.092	37.4949	5.462	77.6704
1.093	39.1872	5.466	88.5548		1.093	37.5569	5.466	77.6653
1.094	39.3088	5.47	88.5525		1.094	37.62	5.47	77.663
1.095	39.4305	5.474	88.5504		1.095	37.6821	5.474	77.6599
1.096	39.5508	5.478	88.5499		1.096	37.744	5.478	77.6561
1.097	39.6711	5.483	88.5512		1.097	37.8061	5.483	77.6518
1.097	39.793	5.487	88.5511		1.097	37.8698	5.487	77.6452
1.098	39.915	5.491	88.5502		1.098	37.9319	5.491	77.6382
1.099	40.0366	5.495	88.5513		1.099	37.9936	5.495	77.634
1.1	40.1578	5.499	88.5548		1.1	38.0556	5.499	77.6335
1.101	40.279	5.503	88.5585		1.101	38.1174	5.503	77.6349
1.102	40.4001	5.508	88.5614		1.102	38.1798	5.508	77.6349
1.102	40.5207	5.512	88.5642		1.102	38.2413	5.512	77.6335
1.103	40.6414	5.516	88.5666		1.103	38.3027	5.516	77.6331
1.104	40.7619	5.52	88.566		1.104	38.3642	5.52	77.6344
1.105	40.8821	5.524	88.5611		1.105	38.4245	5.524	77.6359
1.106	41.0031	5.528	88.5538		1.106	38.487	5.528	77.639
1.107	41.1247	5.533	88.5453		1.107	38.5504	5.533	77.6432
1.107	41.2463	5.537	88.5349		1.107	38.6143	5.537	77.6462
1.108	41.3675	5.541	88.5234		1.108	38.6778	5.541	77.6474
1.109	41.4859	5.545	88.5139		1.109	38.7401	5.545	77.6478
1.11	41.6062	5.549	88.5076		1.11	38.804	5.549	77.6483
1.111	41.7296	5.553	88.5044		1.111	38.8682	5.553	77.6465
1.111	41.8537	5.557	88.5036		1.111	38.9322	5.557	77.643
1.112	41.9763	5.562	88.5042		1.112	38.9959	5.562	77.6395
1.113	42.0964	5.566	88.5087		1.113	39.0593	5.566	77.6372
1.114	42.2183	5.57	88.516		1.114	39.1239	5.57	77.6367
1.115	42.3418	5.574	88.5236		1.115	39.1888	5.574	77.637
1.116	42.466	5.578	88.5308		1.116	39.2522	5.578	77.6363
1.116	42.5864	5.582	88.5381		1.116	39.3092	5.582	77.6359
1.117	42.7086	5.587	88.5441		1.117	39.3667	5.587	77.6377
1.118	42.8321	5.591	88.547		1.118	39.428	5.591	77.6401
1.119	42.9559	5.595	88.5471		1.119	39.4921	5.595	77.6436
1.12	43.0799	5.599	88.5453		1.12	39.5565	5.599	77.6472
1.121	43.199	5.603	88.5436		1.121	39.6205	5.603	77.6504
1.121	43.3209	5.607	88.5416		1.121	39.685	5.607	77.653
1.122	43.4451	5.612	88.539		1.122	39.7501	5.612	77.6518
1.123	43.5697	5.616	88.5373		1.123	39.8151	5.616	77.649
1.124	43.6917	5.62	88.5374		1.124	39.8786	5.62	77.6487
1.125	43.8109	5.624	88.537		1.125	39.9421	5.624	77.6494
1.126	43.9347	5.628	88.5373		1.126	40.0067	5.628	77.6487
1.126	44.0612	5.632	88.5391		1.126	40.072	5.632	77.6478
1.127	44.1872	5.637	88.5414		1.127	40.1371	5.637	77.6461
1.128	44.3066	5.641	88.5422		1.128	40.2008	5.641	77.6456
1.129	44.4271	5.645	88.5445		1.129	40.2657	5.645	77.6446
1.13	44.5533	5.649	88.5485		1.13	40.3321	5.649	77.6435
1.131	44.6806	5.653	88.5521		1.131	40.3986	5.653	77.6435
1.131	44.806	5.657	88.5549		1.131	40.4636	5.657	77.6434
1.132	44.9251	5.661	88.5561		1.132	40.5281	5.661	77.6413
1.133	45.0496	5.666	88.558		1.133	40.594	5.666	77.6394
1.134	45.1784	5.67	88.5577		1.134	40.6603	5.67	77.6385
1.135	45.3068	5.674	88.5527		1.135	40.7266	5.674	77.6371
1.136	45.4293	5.678	88.5458		1.136	40.7899	5.678	77.6372
1.136	45.5511	5.682	88.5397		1.136	40.8552	5.682	77.6377
1.137	45.6776	5.686	88.5308		1.137	40.9224	5.686	77.6384
1.138	45.7989	5.691	88.5205		1.138	40.9897	5.691	77.6382
1.139	45.9121	5.695	88.513		1.139	41.0548	5.695	77.6381
1.14	46.0222	5.699	88.5084		1.14	41.1181	5.699	77.6377
1.141	46.1404	5.703	88.5082		1.141	41.1849	5.703	77.6372
1.141	46.2691	5.707	88.5082		1.141	41.2536	5.707	77.6366
1.142	46.3978	5.711	88.508		1.142	41.3224	5.711	77.6348
1.143	46.5244	5.716	88.5123		1.143	41.3877	5.716	77.6338
1.144	46.6469	5.72	88.5191		1.144	41.4538	5.72	77.6344
1.145	46.7719	5.724	88.5269		1.145	41.5225	5.724	77.6348
1.146	46.9016	5.728	88.5348		1.146	41.5917	5.728	77.6342
1.146	47.0313	5.732	88.5415		1.146	41.6613	5.732	77.6339
1.147	47.1556	5.736	88.5474		1.147	41.7265	5.736	77.6335
1.148	47.2779	5.741	88.5507		1.148	41.7934	5.741	77.6319
1.149	47.4064	5.745	88.5488		1.149	41.8619	5.745	77.6278
1.15	47.536	5.749	88.5459		1.15	41.9301	5.749	77.6231
1.151	47.6645	5.753	88.5453		1.151	41.9975	5.753	77.6213
1.151	47.7883	5.757	88.5444		1.151	42.0628	5.757	77.6204
1.152	47.9121	5.761	88.5416		1.152	42.1305	5.761	77.6192
1.153	48.0402	5.765	88.5368		1.153	42.1987	5.765	77.6174
1.154	48.1681	5.77	88.5336		1.154	42.2667	5.77	77.6146
1.155	48.2939	5.774	88.5322		1.155	42.3322	5.774	77.6121
1.156	48.4181	5.778	88.5311		1.156	42.3997	5.778	77.6115
1.156	48.5446	5.782	88.5328		1.156	42.4683	5.782	77.6141
1.157	48.6729	5.786	88.5362		1.157	42.5374	5.786	77.6181
1.158	48.801	5.79	88.5382		1.158	42.605	5.79	77.6217
1.159	48.9254	5.795	88.5387		1.159	42.6719	5.795	77.6237
1.16	49.0505	5.799	88.5393		1.16	42.7408	5.799	77.623
1.161	49.1797	5.803	88.5415		1.161	42.8107	5.803	77.6213
1.161	49.3085	5.807	88.545		1.161	42.8806	5.807	77.6202
1.162	49.4357	5.811	88.5475		1.162	42.9469	5.811	77.621
1.163	49.5604	5.815	88.5478		1.163	43.0154	5.815	77.6223
1.164	49.6869	5.82	88.5443		1.164	43.0855	5.82	77.6221
1.165	49.816	5.824	88.5359		1.165	43.1559	5.824	77.621
1.166	49.9445	5.828	88.5272		1.166	43.2266	5.828	77.6206
1.166	50.0718	5.832	88.5202		1.166	43.2943	5.832	77.6206
1.167	50.1997	5.836	88.514		1.167	43.3637	5.836	77.6211
1.168	50.3283	5.84	88.5091		1.168	43.4339	5.84	77.622
1.169	50.4574	5.845	88.5063		1.169	43.5031	5.845	77.6216
1.17	50.5864	5.849	88.5052		1.17	43.5657	5.849	77.6201
1.171	50.7161	5.853	88.5049		1.171	43.6267	5.853	77.6183
1.171	50.845	5.857	88.5061		1.171	43.6918	5.857	77.6164
1.172	50.9735	5.861	88.5106		1.172	43.761	5.861	77.616
1.173	51.1023	5.865	88.5179		1.173	43.8309	5.865	77.6149
1.174	51.2315	5.869	88.5264		1.174	43.899	5.869	77.614
1.175	51.3595	5.874	88.5357		1.175	43.9677	5.874	77.6139
1.176	51.4879	5.878	88.5441		1.176	44.0386	5.878	77.6129
1.176	51.6175	5.882	88.55		1.176	44.1093	5.882	77.6133
1.177	51.7467	5.886	88.5533		1.177	44.1797	5.886	77.6147
1.178	51.8747	5.89	88.5541		1.178	44.2491	5.89	77.6159
1.179	52.003	5.894	88.5533		1.179	44.3189	5.894	77.6174
1.18	52.132	5.899	88.5503		1.18	44.3896	5.899	77.6175
1.181	52.2612	5.903	88.5468		1.181	44.4602	5.903	77.614
1.181	52.3903	5.907	88.5446		1.181	44.5309	5.907	77.6114
1.182	52.5166	5.911	88.5432		1.182	44.6015	5.911	77.6096
1.183	52.6441	5.915	88.5422		1.183	44.6719	5.915	77.6064
1.184	52.773	5.919	88.5413		1.184	44.7421	5.919	77.6037
1.185	52.902	5.924	88.5396		1.185	44.8126	5.924	77.6017
1.186	53.0288	5.928	88.5372		1.186	44.8835	5.928	77.5999
1.186	53.1558	5.932	88.5366		1.186	44.9541	5.932	77.599
1.187	53.2851	5.936	88.538		1.187	45.0251	5.936	77.5979
1.188	53.4151	5.94	88.5407		1.188	45.0958	5.94	77.5965
1.189	53.5448	5.944	88.5433		1.189	45.1668	5.944	77.5971
1.19	53.6711	5.949	88.5445		1.19	45.2381	5.949	77.5966
1.191	53.7994	5.953	88.5453		1.191	45.3095	5.953	77.5933
1.191	53.9248	5.957	88.5454		1.191	45.3807	5.957	77.591
1.192	54.0421	5.961	88.5444		1.192	45.452	5.961	77.5897
1.193	54.1579	5.965	88.5445		1.193	45.5237	5.965	77.5871
1.194	54.2801	5.969	88.5455		1.194	45.5959	5.969	77.5837
1.195	54.4089	5.973	88.5432		1.195	45.6683	5.973	77.5804
1.196	54.5387	5.978	88.5388		1.196	45.7405	5.978	77.5777
1.196	54.6688	5.982	88.5341		1.196	45.8126	5.982	77.5767
1.197	54.7974	5.986	88.5276		1.197	45.884	5.986	77.5763
1.198	54.9247	5.99	88.5224		1.198	45.9559	5.99	77.5776
1.199	55.0548	5.994	88.5183		1.199	46.0285	5.994	77.5806
1.2	55.1853	5.998	88.5154		1.2	46.1007	5.998	77.5835
1.201	55.3141	6.003	88.5147		1.201	46.1719	6.003	77.5844
1.201	55.4405	6.007	88.5157		1.201	46.2433	6.007	77.5847
1.202	55.5686	6.011	88.5178		1.202	46.3159	6.011	77.586
1.203	55.6991	6.015	88.5216		1.203	46.3893	6.015	77.587
1.204	55.8291	6.019	88.5269		1.204	46.4626	6.019	77.5888
1.205	55.9574	6.023	88.5426		1.205	46.5353	6.023	77.5884
1.206	56.0853	6.028	88.5454		1.206	46.6079	6.028	77.5867
1.206	56.2152	6.032	88.5453		1.206	46.6811	6.032	77.5824
1.207	56.3449	6.036	88.5467		1.207	46.7542	6.036	77.5794
1.208	56.4732	6.04	88.5454		1.208	46.8276	6.04	77.5768
1.209	56.5997	6.044	88.5421		1.209	46.9017	6.044	77.5736
1.21	56.7276	6.048	88.5403		1.21	46.9763	6.048	77.5716
1.211	56.8589	6.053	88.5359		1.21	47.0507	6.052	77.5673
1.211	56.9904	6.057	88.5365		1.211	47.1251	6.057	77.5658
1.212	57.1182	6.061	88.5357		1.212	47.1996	6.061	77.5641
1.213	57.2458	6.065	88.5349		1.213	47.2737	6.065	77.5652
1.214	57.3773	6.069	88.5345		1.214	47.3479	6.069	77.5661
1.215	57.5083	6.073	88.5363		1.215	47.4221	6.073	77.5715
1.215	57.6396	6.077	88.5329		1.215	47.4962	6.077	77.578
1.216	57.7682	6.082	88.5313		1.216	47.5704	6.082	77.5795
1.217	57.8961	6.086	88.5313		1.217	47.6444	6.086	77.5806
1.218	58.0266	6.09	88.5341		1.218	47.7183	6.09	77.581
1.219	58.157	6.094	88.5351		1.219	47.7923	6.094	77.5819
1.22	58.2853	6.098	88.5361		1.22	47.8668	6.098	77.5837
1.22	58.4145	6.102	88.5371		1.22	47.9413	6.102	77.5833
1.221	58.5462	6.107	88.5372		1.221	48.0156	6.107	77.581
1.222	58.6783	6.111	88.5376		1.222	48.089	6.111	77.5802
1.223	58.8105	6.115	88.5354		1.223	48.158	6.115	77.5785
1.224	58.9415	6.119	88.5311		1.224	48.2243	6.119	77.5768
1.225	59.0726	6.123	88.5262		1.225	48.2928	6.123	77.5795
1.225	59.2042	6.127	88.5174		1.225	48.3656	6.127	77.5839
1.226	59.3357	6.132	88.5128		1.226	48.4393	6.132	77.5902
1.227	59.4674	6.136	88.5089		1.227	48.5134	6.136	77.5956
1.228	59.5996	6.14	88.5046		1.228	48.5875	6.14	77.5994
1.229	59.7311	6.144	88.5039		1.229	48.662	6.144	77.607
1.23	59.861	6.148	88.5058		1.23	48.7367	6.148	77.6155
1.23	59.9916	6.152	88.508		1.23	48.8105	6.152	77.6257
1.231	60.1228	6.156	88.5157		1.231	48.8844	6.156	77.6374
1.232	60.2537	6.161	88.5261		1.232	48.9594	6.161	77.6492
1.233	60.3849	6.165	88.5393		1.233	49.034	6.165	77.6621
1.234	60.5162	6.169	88.5554		1.234	49.1087	6.169	77.6758
1.235	60.6474	6.173	88.5655		1.235	49.1836	6.173	77.6848
1.235	60.778	6.177	88.5761		1.235	49.2583	6.177	77.6915
1.236	60.9094	6.181	88.5855		1.236	49.3328	6.181	77.7012
1.237	61.042	6.186	88.591		1.237	49.4074	6.186	77.7052
1.238	61.1746	6.19	88.593		1.238	49.4818	6.19	77.7051
1.239	61.3066	6.194	88.5898		1.239	49.5571	6.194	77.7015
1.24	61.4383	6.198	88.5839		1.24	49.6325	6.198	77.6967
1.24	61.5706	6.202	88.5789		1.24	49.7068	6.202	77.6887
1.241	61.703	6.206	88.571		1.241	49.7811	6.206	77.6773
1.242	61.8355	6.211	88.5646		1.242	49.8552	6.211	77.6663
1.243	61.9672	6.215	88.5594		1.243	49.9293	6.215	77.6621
1.244	62.099	6.219	88.5563		1.244	50.0047	6.219	77.6577
1.245	62.228	6.223	88.5518		1.245	50.0799	6.223	77.648
1.245	62.3486	6.227	88.5474		1.245	50.1552	6.227	77.6417
1.246	62.4668	6.231	88.5446		1.246	50.23	6.231	77.6384
1.247	62.5925	6.236	88.5463		1.247	50.305	6.236	77.6347
1.248	62.7249	6.24	88.5485		1.248	50.3811	6.24	77.6305
1.249	62.8575	6.244	88.5522		1.249	50.4572	6.244	77.6268
1.25	62.9903	6.248	88.5539		1.25	50.5322	6.248	77.6209
1.25	63.1239	6.252	88.5552		1.25	50.6066	6.252	77.6139
1.251	63.2575	6.256	88.5557		1.251	50.6823	6.256	77.6011
1.252	63.3892	6.26	88.5527		1.252	50.7582	6.26	77.5918
1.253	63.5208	6.265	88.5499		1.253	50.8339	6.265	77.5881
1.254	63.6537	6.269	88.5453		1.254	50.9087	6.269	77.5863
1.255	63.7879	6.273	88.5389		1.255	50.9839	6.273	77.5832
1.255	63.9198	6.277	88.5303		1.255	51.0604	6.277	77.579
1.256	64.0515	6.281	88.5211		1.256	51.1372	6.281	77.5765
1.257	64.1835	6.285	88.5127		1.257	51.213	6.285	77.5762
1.258	64.3151	6.29	88.5084		1.258	51.2882	6.29	77.5803
1.259	64.4466	6.294	88.5076		1.259	51.3647	6.294	77.584
1.26	64.5793	6.298	88.5058		1.26	51.4416	6.298	77.5866
1.26	64.7119	6.302	88.5077		1.26	51.5184	6.302	77.5857
1.261	64.8448	6.306	88.5079		1.261	51.5929	6.306	77.5834
1.262	64.9768	6.31	88.5123		1.262	51.6679	6.31	77.5806
1.263	65.1081	6.315	88.517		1.263	51.7466	6.315	77.5788
1.264	65.2405	6.319	88.524		1.264	51.8248	6.319	77.5788
1.265	65.3728	6.323	88.5318		1.265	51.9024	6.323	77.5798
1.265	65.5046	6.327	88.5379		1.265	51.9787	6.327	77.5793
1.266	65.6371	6.331	88.5421		1.266	52.0554	6.331	77.5778
1.267	65.7706	6.335	88.5433		1.267	52.1343	6.335	77.5771
1.268	65.9048	6.34	88.5444		1.268	52.2131	6.34	77.5787
1.269	66.0389	6.344	88.5407		1.269	52.289	6.344	77.584
1.27	66.1714	6.348	88.5395		1.27	52.3655	6.348	77.5859
1.27	66.3038	6.352	88.5374		1.27	52.4449	6.352	77.5847
1.271	66.4388	6.356	88.5377		1.271	52.5241	6.356	77.5845
1.272	66.5742	6.36	88.5379		1.272	52.6035	6.36	77.5802
1.273	66.7092	6.364	88.5359		1.273	52.6801	6.364	77.5734
1.274	66.8434	6.369	88.5326		1.274	52.7564	6.369	77.5672
1.275	66.9779	6.373	88.5319		1.275	52.8352	6.373	77.5618
1.275	67.1114	6.377	88.5288		1.275	52.9135	6.377	77.5569
1.276	67.2448	6.381	88.5266		1.276	52.9862	6.381	77.5558
1.277	67.3796	6.385	88.5285		1.277	53.0549	6.385	77.553
1.278	67.5138	6.389	88.532		1.278	53.1269	6.389	77.5502
1.279	67.6485	6.394	88.5327		1.279	53.205	6.394	77.549
1.28	67.7831	6.398	88.5331		1.28	53.2848	6.398	77.5505
1.28	67.918	6.402	88.5319		1.28	53.3636	6.402	77.5533
1.281	68.0533	6.406	88.5294		1.281	53.4408	6.406	77.5593
1.282	68.1891	6.41	88.5299		1.282	53.521	6.41	77.5632
1.283	68.325	6.414	88.5274		1.283	53.6011	6.414	77.5668
1.284	68.4608	6.419	88.5282		1.284	53.6812	6.419	77.5682
1.285	68.5974	6.423	88.5241		1.285	53.7605	6.423	77.5661
1.285	68.7355	6.427	88.5149		1.285	53.838	6.427	77.5631
1.286	68.8722	6.431	88.5039		1.286	53.9173	6.431	77.5614
1.287	69.0085	6.435	88.4969		1.287	53.9965	6.435	77.5625
1.288	69.1451	6.439	88.4906		1.288	54.0744	6.439	77.5612
1.289	69.2822	6.444	88.4857		1.289	54.1512	6.444	77.5641
1.29	69.4192	6.448	88.4845		1.29	54.2306	6.448	77.5613
1.29	69.5559	6.452	88.4846		1.29	54.3101	6.452	77.5614
1.291	69.6928	6.456	88.4879		1.291	54.3896	6.456	77.5609
1.292	69.8291	6.46	88.4897		1.292	54.4684	6.46	77.5617
1.293	69.9655	6.464	88.495		1.293	54.5464	6.464	77.5629
1.294	70.1027	6.468	88.5053		1.294	54.6265	6.468	77.5646
1.295	70.24	6.473	88.5166		1.295	54.7066	6.473	77.5654
1.295	70.3764	6.477	88.5243		1.295	54.7855	6.477	77.5617
1.296	70.5126	6.481	88.5302		1.296	54.8633	6.481	77.5565
1.297	70.6507	6.485	88.5355		1.297	54.9433	6.485	77.5507
1.298	70.7861	6.489	88.5384		1.298	55.0233	6.489	77.5474
1.299	70.9137	6.493	88.5387		1.299	55.1035	6.493	77.5451
1.3	71.0369	6.498	88.5362		1.3	55.1828	6.498	77.5435
1.3	71.1675	6.502	88.5331		1.3	55.2621	6.502	77.543
1.301	71.3042	6.506	88.5299		1.301	55.343	6.506	77.5421
1.302	71.4421	6.51	88.5268		1.302	55.4237	6.51	77.5403
1.303	71.5799	6.514	88.5241		1.303	55.504	6.514	77.5402
1.304	71.7164	6.518	88.5236		1.304	55.5841	6.518	77.5434
1.305	71.8503	6.523	88.5223		1.305	55.6645	6.523	77.5486
1.305	71.9878	6.527	88.5213		1.305	55.7447	6.527	77.5525
1.306	72.126	6.531	88.5214		1.306	55.8245	6.531	77.5554
1.307	72.263	6.535	88.5217		1.307	55.9043	6.535	77.5565
1.308	72.3964	6.539	88.5226		1.308	55.9851	6.539	77.5554
1.309	72.5348	6.543	88.5235		1.309	56.0663	6.543	77.555
1.31	72.6727	6.548	88.5256		1.31	56.1476	6.548	77.5538
1.31	72.8105	6.552	88.5276		1.31	56.2291	6.552	77.5536
1.311	72.9473	6.556	88.5292		1.311	56.3102	6.556	77.5518
1.312	73.0796	6.56	88.5312		1.312	56.3912	6.56	77.5496
1.313	73.2193	6.564	88.5332		1.313	56.4723	6.564	77.5475
1.314	73.3584	6.568	88.5346		1.314	56.5533	6.568	77.5461
1.314	73.4971	6.572	88.5322		1.314	56.6346	6.572	77.5449
1.315	73.6338	6.577	88.5261		1.315	56.716	6.577	77.5453
1.316	73.7703	6.581	88.5181		1.316	56.7978	6.581	77.5467
1.317	73.9097	6.585	88.5095		1.317	56.8794	6.585	77.5451
1.318	74.0496	6.589	88.5033		1.318	56.9612	6.589	77.5454
1.319	74.1884	6.593	88.495		1.319	57.0419	6.593	77.5466
1.319	74.322	6.597	88.4895		1.319	57.1215	6.597	77.5472
1.32	74.4617	6.602	88.4847		1.32	57.2034	6.602	77.5451
1.321	74.6017	6.606	88.4826		1.321	57.2848	6.606	77.541
1.322	74.7412	6.61	88.4836		1.322	57.3652	6.61	77.537
1.323	74.8785	6.614	88.4877		1.323	57.4447	6.614	77.531
1.324	75.0147	6.618	88.4929		1.324	57.5259	6.618	77.5265
1.324	75.1551	6.622	88.5008		1.324	57.6082	6.622	77.5232
1.325	75.2956	6.627	88.5102		1.325	57.6904	6.627	77.5226
1.326	75.4338	6.631	88.5175		1.326	57.7712	6.631	77.5212
1.327	75.5682	6.635	88.5269		1.327	57.8519	6.635	77.5205
1.328	75.7097	6.639	88.5326		1.328	57.9354	6.639	77.5215
1.329	75.8503	6.643	88.5371		1.329	58.0185	6.643	77.5235
1.329	75.9901	6.647	88.5392		1.329	58.0985	6.647	77.5261
1.33	76.1274	6.652	88.5379		1.33	58.1728	6.652	77.529
1.331	76.2637	6.656	88.5352		1.331	58.245	6.656	77.5353
1.332	76.4048	6.66	88.5342		1.332	58.3265	6.66	77.5378
1.333	76.546	6.664	88.5306		1.333	58.4099	6.664	77.5383
1.334	76.6862	6.668	88.5261		1.334	58.4927	6.668	77.538
1.334	76.8224	6.672	88.5213		1.334	58.5723	6.672	77.538
1.335	76.9643	6.676	88.518		1.335	58.6557	6.676	77.536
1.336	77.1051	6.681	88.5158		1.336	58.7391	6.681	77.5338
1.337	77.2471	6.685	88.5149		1.337	58.8223	6.685	77.5334
1.338	77.386	6.689	88.516		1.338	58.9049	6.689	77.5333
1.339	77.5222	6.693	88.5167		1.339	58.9856	6.693	77.5329
1.339	77.6629	6.697	88.516		1.339	59.0694	6.697	77.5329
1.34	77.8038	6.701	88.5166		1.34	59.1531	6.701	77.5341
1.341	77.9417	6.706	88.5214		1.341	59.2363	6.706	77.5367
1.342	78.0777	6.71	88.5276		1.342	59.317	6.71	77.5373
1.343	78.2197	6.714	88.5331		1.343	59.3995	6.714	77.5363
1.344	78.3617	6.718	88.5367		1.344	59.4827	6.718	77.5362
1.344	78.5031	6.722	88.5377		1.344	59.5658	6.722	77.5352
1.345	78.6452	6.726	88.5362		1.345	59.648	6.726	77.5319
1.346	78.7873	6.731	88.533		1.346	59.7276	6.731	77.5286
1.347	78.9295	6.735	88.5298		1.347	59.8112	6.735	77.5257
1.348	79.0713	6.739	88.5269		1.348	59.8945	6.739	77.5202
1.349	79.2132	6.743	88.5237		1.349	59.9777	6.743	77.5164
1.349	79.3554	6.747	88.5173		1.349	60.058	6.747	77.5137
1.35	79.4969	6.751	88.5107		1.35	60.1403	6.751	77.5144
1.351	79.6369	6.756	88.5067		1.351	60.2242	6.756	77.5157
1.352	79.7701	6.76	88.5067		1.352	60.308	6.76	77.5161
1.353	79.8961	6.764	88.5062		1.353	60.3909	6.764	77.5181
1.354	80.0299	6.768	88.5071		1.354	60.4708	6.768	77.5211
1.354	80.1696	6.772	88.5101		1.354	60.5546	6.772	77.5235
1.355	80.31	6.776	88.5153		1.355	60.6393	6.776	77.5263
1.356	80.4507	6.78	88.5224		1.356	60.7229	6.78	77.53
1.357	80.591	6.785	88.5301		1.357	60.8046	6.785	77.5306
1.358	80.7349	6.789	88.5376		1.358	60.8885	6.789	77.5295
1.359	80.8762	6.793	88.5456		1.359	60.9719	6.793	77.5276
1.359	81.0178	6.797	88.5521		1.359	61.0564	6.797	77.5266
1.36	81.1591	6.801	88.5543		1.36	61.1402	6.801	77.5256
1.361	81.2999	6.805	88.5567		1.361	61.2215	6.805	77.5248
1.362	81.4404	6.81	88.558		1.362	61.3064	6.81	77.5246
1.363	81.584	6.814	88.5575		1.363	61.3911	6.814	77.5254
1.364	81.7268	6.818	88.5559		1.364	61.4756	6.818	77.526
1.364	81.8693	6.822	88.5557		1.364	61.5595	6.822	77.5262
1.365	82.0068	6.826	88.5556		1.365	61.6436	6.826	77.5293
1.366	82.1499	6.83	88.5576		1.366	61.7279	6.83	77.5345
1.367	82.2931	6.835	88.5592		1.367	61.8122	6.835	77.5372
1.368	82.4361	6.839	88.5611		1.368	61.8972	6.839	77.5377
1.369	82.5777	6.843	88.5649		1.369	61.9817	6.843	77.537
1.369	82.7159	6.847	88.57		1.369	62.0653	6.847	77.5338
1.37	82.8598	6.851	88.574		1.37	62.1487	6.851	77.5304
1.371	83.0041	6.855	88.5789		1.371	62.2322	6.855	77.5257
1.372	83.1467	6.86	88.5855		1.372	62.3161	6.859	77.5205
1.373	83.2857	6.864	88.5921		1.373	62.4008	6.864	77.5174
1.374	83.4309	6.868	88.5975		1.374	62.4844	6.868	77.5166
1.374	83.5748	6.872	88.602		1.374	62.5681	6.872	77.513
1.375	83.7193	6.876	88.6067		1.375	62.652	6.876	77.5108
1.376	83.8627	6.88	88.6103		1.376	62.7356	6.88	77.5107
1.377	84.0022	6.884	88.6113		1.377	62.819	6.884	77.5125
1.378	84.1476	6.889	88.6119		1.378	62.9031	6.889	77.5163
1.379	84.2932	6.893	88.6125		1.379	62.9875	6.893	77.5205
1.379	84.4376	6.897	88.6119		1.379	63.0719	6.897	77.5268
1.38	84.5781	6.901	88.6111		1.38	63.1561	6.901	77.5314
1.381	84.7243	6.905	88.6102		1.381	63.2403	6.905	77.5341
1.382	84.8701	6.909	88.6093		1.382	63.3243	6.909	77.5347
1.383	85.0151	6.914	88.6098		1.383	63.4062	6.914	77.5356
1.384	85.1602	6.918	88.6115		1.384	63.4834	6.918	77.5375
1.384	85.3008	6.922	88.6152		1.384	63.5594	6.922	77.54
1.385	85.4476	6.926	88.6212		1.385	63.6411	6.926	77.5432
1.386	85.5939	6.93	88.6281		1.386	63.726	6.93	77.5463
1.387	85.7399	6.934	88.6387		1.387	63.8107	6.934	77.5465
1.388	85.8807	6.939	88.6507		1.388	63.893	6.939	77.5464
1.389	86.0254	6.943	88.661		1.389	63.9785	6.943	77.5476
1.389	86.1731	6.947	88.6737		1.389	64.0643	6.947	77.551
1.39	86.32	6.951	88.6884		1.39	64.15	6.951	77.5543
1.391	86.4651	6.955	88.7009		1.391	64.2356	6.955	77.5567
1.392	86.6014	6.959	88.7115		1.392	64.3195	6.959	77.5581
1.393	86.75	6.963	88.7219		1.393	64.4048	6.963	77.5583
1.394	86.8979	6.968	88.7315		1.394	64.4903	6.968	77.5563
1.394	87.0457	6.972	88.741		1.394	64.5753	6.972	77.5521
1.395	87.1878	6.976	88.7496		1.395	64.6591	6.976	77.549
1.396	87.331	6.98	88.7583		1.396	64.745	6.98	77.5465
1.397	87.4797	6.984	88.7687		1.397	64.8309	6.984	77.5456
1.398	87.6281	6.988	88.7779		1.398	64.9163	6.988	77.5444
1.399	87.7747	6.993	88.7872		1.399	65.0018	6.993	77.5435
1.399	87.9137	6.997	88.7977		1.399	65.0859	6.997	77.5447
1.4	88.0584	7.001	88.8086		1.4	65.1723	7.001	77.5465
1.401	88.2077	7.005	88.8196		1.401	65.2583	7.005	77.5471
1.402	88.3573	7.009	88.8329		1.402	65.3444	7.009	77.5489
1.403	88.505	7.013	88.8475		1.403	65.4302	7.013	77.5529
1.404	88.6465	7.018	88.8623		1.404	65.5163	7.018	77.5583
1.404	88.7943	7.022	88.8765		1.404	65.6019	7.022	77.5639
1.405	88.9358	7.026	88.8917		1.405	65.6877	7.026	77.5677
1.406	89.0669	7.03	88.9053		1.406	65.7738	7.03	77.5682
1.407	89.2009	7.034	88.9174		1.407	65.8587	7.034	77.569
1.408	89.3421	7.038	88.9305		1.408	65.9441	7.038	77.5715
1.409	89.4905	7.043	88.9428		1.409	66.0293	7.043	77.5752
1.409	89.6394	7.047	88.9498		1.409	66.1141	7.047	77.579
1.41	89.788	7.051	88.9534		1.41	66.1989	7.051	77.5826
1.411	89.9297	7.055	88.9541		1.411	66.2859	7.055	77.5862
1.412	90.0777	7.059	88.9562		1.412	66.3726	7.059	77.5891
1.413	90.2256	7.063	88.9624		1.413	66.4592	7.063	77.5921
1.413	90.3746	7.067	88.9678		1.413	66.5464	7.067	77.5967
1.414	90.5218	7.072	88.9744		1.414	66.6338	7.072	77.6019
1.415	90.6647	7.076	88.9829		1.415	66.7193	7.076	77.6065
1.416	90.814	7.08	88.9924		1.416	66.8059	7.08	77.6074
1.417	90.9619	7.084	89.0034		1.417	66.8919	7.084	77.6061
1.418	91.1108	7.088	89.0188		1.418	66.9793	7.088	77.604
1.418	91.2537	7.092	89.0368		1.418	67.0662	7.092	77.6011
1.419	91.4006	7.097	89.0565		1.419	67.1529	7.097	77.5985
1.42	91.5487	7.101	89.0755		1.42	67.2395	7.101	77.5968
1.421	91.6966	7.105	89.0918		1.421	67.3262	7.105	77.5937
1.422	91.8439	7.109	89.1096		1.422	67.4131	7.109	77.5896
1.423	91.9873	7.113	89.1266		1.423	67.5006	7.113	77.5897
1.423	92.1363	7.117	89.1408		1.423	67.5884	7.117	77.5911
1.424	92.2848	7.122	89.1537		1.424	67.6759	7.122	77.5926
1.425	92.4331	7.126	89.1669		1.425	67.7621	7.126	77.5944
1.426	92.5772	7.13	89.1793		1.426	67.8479	7.13	77.5985
1.427	92.7258	7.134	89.1899		1.427	67.935	7.134	77.6052
1.428	92.8761	7.138	89.2013		1.428	68.0224	7.138	77.6123
1.428	93.0237	7.142	89.2131		1.428	68.1099	7.142	77.6185
1.429	93.1722	7.147	89.2236		1.429	68.1979	7.147	77.6258
1.43	93.3173	7.151	89.2315		1.43	68.2845	7.151	77.6319
1.431	93.4677	7.155	89.2399		1.431	68.3711	7.155	77.6339
1.432	93.6163	7.159	89.2499		1.432	68.4578	7.159	77.6358
1.433	93.7664	7.163	89.2593		1.433	68.5446	7.163	77.6382
1.433	93.916	7.167	89.2689		1.433	68.631	7.167	77.6402
1.434	94.0634	7.171	89.2799		1.434	68.7184	7.171	77.6427
1.435	94.2129	7.176	89.2922		1.435	68.8057	7.176	77.6449
1.436	94.3611	7.18	89.3035		1.436	68.8908	7.18	77.6469
1.437	94.5094	7.184	89.315		1.437	68.9692	7.184	77.649
1.438	94.6581	7.188	89.3265		1.438	69.0442	7.188	77.6502
1.438	94.8067	7.192	89.3379		1.438	69.1279	7.192	77.6515
1.439	94.9569	7.196	89.3498		1.439	69.2152	7.196	77.6536
1.44	95.1066	7.201	89.3612		1.44	69.3031	7.201	77.6544
1.441	95.2561	7.205	89.3696		1.441	69.3869	7.205	77.6549
1.442	95.4085	7.209	89.3751		1.442	69.4744	7.209	77.6539
1.443	95.5565	7.213	89.3776		1.443	69.5614	7.213	77.651
1.443	95.7047	7.217	89.3785		1.443	69.6486	7.217	77.6472
1.444	95.8544	7.221	89.3813		1.444	69.7343	7.221	77.6442
1.445	96.0061	7.226	89.3842		1.445	69.8191	7.226	77.6428
1.446	96.1551	7.23	89.3865		1.446	69.9062	7.23	77.6425
1.447	96.3039	7.234	89.3886		1.447	69.9933	7.234	77.6442
1.448	96.4521	7.238	89.3932		1.448	70.0807	7.238	77.6463
1.448	96.6017	7.242	89.3997		1.448	70.1649	7.242	77.6473
1.449	96.7524	7.246	89.4073		1.449	70.2527	7.246	77.6489
1.45	96.9008	7.251	89.4175		1.45	70.341	7.251	77.653
1.451	97.0496	7.255	89.4298		1.451	70.4297	7.255	77.6579
1.452	97.1977	7.259	89.443		1.452	70.5166	7.259	77.6625
1.453	97.347	7.263	89.4542		1.453	70.6004	7.263	77.6662
1.453	97.4975	7.267	89.466		1.453	70.6876	7.267	77.6691
1.454	97.6474	7.271	89.4788		1.454	70.7753	7.271	77.6718
1.455	97.7977	7.275	89.4909		1.455	70.8625	7.275	77.6733
1.456	97.9479	7.28	89.499		1.456	70.947	7.28	77.6735
1.457	98.0981	7.284	89.5044		1.457	71.0361	7.284	77.6744
1.458	98.2478	7.288	89.51		1.458	71.1259	7.288	77.6763
1.458	98.3931	7.292	89.5145		1.458	71.2147	7.292	77.6776
1.459	98.5264	7.296	89.5177		1.459	71.3033	7.296	77.6794
1.46	98.6615	7.3	89.5228		1.46	71.3882	7.3	77.683
1.461	98.8069	7.305	89.5289		1.461	71.4762	7.305	77.6864
1.462	98.959	7.309	89.5334		1.462	71.5638	7.309	77.6889
1.463	99.1111	7.313	89.5365		1.463	71.6513	7.313	77.6897
1.463	99.2634	7.317	89.5387		1.463	71.7372	7.317	77.6895
1.464	99.4116	7.321	89.541		1.464	71.8241	7.321	77.6897
1.465	99.5624	7.325	89.5452		1.465	71.9114	7.325	77.6871
1.466	99.7128	7.33	89.5502		1.466	71.9985	7.33	77.6831
1.467	99.864	7.334	89.5553		1.467	72.0862	7.334	77.6812
1.468	100.014	7.338	89.5613		1.468	72.1731	7.338	77.6782
1.468	100.162	7.342	89.5664		1.468	72.26	7.342	77.6729
1.469	100.313	7.346	89.5706		1.469	72.347	7.346	77.6691
1.47	100.464	7.35	89.5734		1.47	72.4345	7.35	77.6681
1.471	100.616	7.355	89.5769		1.471	72.5229	7.355	77.6694
1.472	100.766	7.359	89.5806		1.472	72.61	7.359	77.6724
1.473	100.917	7.363	89.5805		1.473	72.6975	7.363	77.6756
1.473	101.068	7.367	89.5776		1.473	72.7849	7.367	77.6806
1.474	101.22	7.371	89.5726		1.474	72.8726	7.371	77.6867
1.475	101.371	7.375	89.5678		1.475	72.9621	7.375	77.6912
1.476	101.521	7.379	89.5611		1.476	73.0492	7.379	77.6968
1.477	101.673	7.384	89.5532		1.477	73.1364	7.384	77.7027
1.478	101.826	7.388	89.5476		1.478	73.2232	7.388	77.7063
1.478	101.978	7.392	89.544		1.478	73.3115	7.392	77.7074
1.479	102.127	7.396	89.5415		1.479	73.401	7.396	77.7061
1.48	102.279	7.4	89.5428		1.48	73.4881	7.4	77.7041
1.481	102.431	7.404	89.5475		1.481	73.5747	7.404	77.7034
1.482	102.583	7.409	89.5528		1.482	73.6624	7.409	77.7041
1.483	102.736	7.413	89.5587		1.483	73.7523	7.413	77.7043
1.483	102.888	7.417	89.5651		1.483	73.8397	7.417	77.7047
1.484	103.039	7.421	89.573		1.484	73.9267	7.421	77.7041
1.485	103.192	7.425	89.5807		1.485	74.0141	7.425	77.7039
1.486	103.344	7.429	89.5858		1.486	74.1016	7.429	77.7057
1.487	103.495	7.434	89.5886		1.487	74.1908	7.434	77.7081
1.488	103.648	7.438	89.5869		1.488	74.2782	7.438	77.7107
1.488	103.8	7.442	89.5804		1.488	74.3655	7.442	77.7107
1.489	103.956	7.446	89.5731		1.489	74.4523	7.446	77.708
1.49	104.109	7.45	89.5664		1.49	74.5361	7.45	77.7047
1.491	104.266	7.454	89.5606		1.491	74.6135	7.454	77.7023
1.492	104.419	7.459	89.5551		1.492	74.6962	7.459	77.6989
1.493	104.576	7.463	89.5487		1.493	74.7839	7.463	77.6965
1.493	104.73	7.467	89.5417		1.493	74.8723	7.467	77.6964
1.494	104.886	7.471	89.5356		1.494	74.9618	7.471	77.6951
1.495	105.039	7.475	89.5315		1.495	75.0493	7.475	77.6935
1.496	105.193	7.479	89.529		1.496	75.1367	7.479	77.6927
1.497	105.347	7.483	89.5289		1.497	75.2242	7.483	77.6947
1.498	105.5	7.488	89.5302		1.498	75.313	7.488	77.6995
1.498	105.658	7.492	89.5303		1.498	75.4	7.492	77.7035
1.499	105.811	7.496	89.5282		1.499	75.4872	7.496	77.7064
1.5	105.965	7.5	89.5256		1.5	75.5742	7.5	77.7092
1.501	106.118	7.504	89.5237		1.501	75.6609	7.504	77.7115
1.502	106.278	7.508	89.5226		1.502	75.7511	7.508	77.7116
1.503	106.434	7.513	89.5201		1.503	75.8401	7.513	77.7112
1.503	106.587	7.517	89.5164		1.503	75.9284	7.517	77.711
1.504	106.739	7.521	89.5122		1.504	76.0171	7.521	77.7111
1.505	106.892	7.525	89.503		1.505	76.1061	7.525	77.7106
1.506	107.053	7.529	89.4896		1.506	76.1946	7.529	77.7083
1.507	107.206	7.533	89.4765		1.507	76.2821	7.533	77.7078
1.508	107.359	7.538	89.4648		1.508	76.3702	7.538	77.7084
1.508	107.513	7.542	89.4533		1.508	76.4584	7.542	77.7099
1.509	107.673	7.546	89.4431		1.509	76.5469	7.546	77.7115
1.51	107.828	7.55	89.4317		1.51	76.6355	7.55	77.7117
1.511	107.98	7.554	89.4201		1.511	76.7242	7.554	77.7112
1.512	108.129	7.558	89.4098		1.512	76.8132	7.558	77.7105
1.513	108.265	7.563	89.4022		1.513	76.9002	7.563	77.7091
1.513	108.408	7.567	89.3991		1.513	76.9881	7.567	77.7082
1.514	108.555	7.571	89.3958		1.514	77.0766	7.571	77.7087
1.515	108.707	7.575	89.3924		1.515	77.1646	7.575	77.7072
1.516	108.859	7.579	89.3918		1.516	77.2533	7.579	77.705
1.517	109.016	7.583	89.3913		1.517	77.338	7.583	77.7026
1.517	109.169	7.587	89.3894		1.517	77.4267	7.587	77.7012
1.518	109.321	7.592	89.3892		1.518	77.5154	7.592	77.7009
1.519	109.472	7.596	89.3883		1.519	77.6039	7.596	77.7018
1.52	109.623	7.6	89.3851		1.52	77.6915	7.6	77.7031
1.521	109.782	7.604	89.3811		1.521	77.7777	7.604	77.7022
1.522	109.935	7.608	89.3765		1.522	77.8662	7.608	77.7019
1.522	110.087	7.612	89.3727		1.522	77.955	7.612	77.7012
1.523	110.238	7.617	89.3697		1.523	78.044	7.617	77.6992
1.524	110.39	7.621	89.3658		1.524	78.1307	7.621	77.6958
1.525	110.544	7.625	89.3629		1.525	78.2202	7.625	77.6929
1.526	110.697	7.629	89.3595		1.526	78.309	7.629	77.6915
1.527	110.848	7.633	89.3547		1.527	78.399	7.633	77.6903
1.527	111	7.637	89.349		1.527	78.4877	7.637	77.6883
1.528	111.156	7.642	89.3431		1.528	78.5762	7.642	77.6864
1.529	111.308	7.646	89.3384		1.529	78.665	7.646	77.688
1.53	111.46	7.65	89.3348		1.53	78.7543	7.65	77.6882
1.531	111.613	7.654	89.3334		1.531	78.8434	7.654	77.6873
1.532	111.766	7.658	89.3314		1.532	78.9306	7.658	77.6889
1.532	111.92	7.662	89.3276		1.532	79.0194	7.662	77.6919
1.533	112.072	7.667	89.3219		1.533	79.1078	7.666	77.6933
1.534	112.224	7.671	89.3134		1.534	79.1962	7.671	77.6922
1.535	112.378	7.675	89.3028		1.535	79.2843	7.675	77.6919
1.536	112.531	7.679	89.2921		1.536	79.3715	7.679	77.6917
1.537	112.684	7.683	89.2823		1.537	79.4615	7.683	77.6879
1.537	112.836	7.687	89.2721		1.537	79.552	7.687	77.6814
1.538	112.989	7.691	89.2614		1.538	79.6423	7.691	77.677
1.539	113.142	7.696	89.2504		1.539	79.7292	7.696	77.6753
1.54	113.292	7.7	89.2419		1.54	79.8182	7.7	77.6735
1.541	113.445	7.704	89.2349		1.541	79.9075	7.704	77.6718
1.542	113.597	7.708	89.2287		1.542	79.9967	7.708	77.6713
1.542	113.751	7.712	89.2258		1.542	80.0852	7.712	77.6716
1.543	113.898	7.716	89.2255		1.543	80.1653	7.716	77.6716
1.544	114.051	7.721	89.2275		1.544	80.243	7.721	77.6709
1.545	114.204	7.725	89.2288		1.545	80.3255	7.725	77.6743
1.546	114.356	7.729	89.2292		1.546	80.4129	7.729	77.682
1.547	114.511	7.733	89.2297		1.547	80.5	7.733	77.6863
1.547	114.659	7.737	89.2302		1.547	80.5881	7.737	77.6885
1.548	114.811	7.741	89.2273		1.548	80.677	7.741	77.69
1.549	114.965	7.746	89.2224		1.549	80.7655	7.746	77.6906
1.55	115.118	7.75	89.2166		1.55	80.8539	7.75	77.6898
1.551	115.266	7.754	89.2088		1.551	80.9415	7.754	77.6892
1.552	115.419	7.758	89.2007		1.552	81.0302	7.758	77.6883
1.552	115.572	7.762	89.1922		1.552	81.1189	7.762	77.6885
1.553	115.726	7.766	89.1835		1.553	81.2078	7.766	77.6884
1.554	115.88	7.77	89.1763		1.554	81.2956	7.77	77.6861
1.555	116.029	7.775	89.17		1.555	81.3843	7.775	77.6853
1.556	116.184	7.779	89.1649		1.556	81.4735	7.779	77.6851
1.557	116.337	7.783	89.1594		1.557	81.5622	7.783	77.6861
1.557	116.49	7.787	89.1538		1.557	81.6515	7.787	77.6869
1.558	116.64	7.791	89.1493		1.558	81.7407	7.791	77.6883
1.559	116.793	7.795	89.1466		1.559	81.8298	7.795	77.6879
1.56	116.947	7.8	89.1435		1.56	81.919	7.8	77.685
1.561	117.102	7.804	89.1402		1.561	82.0083	7.804	77.6822
1.562	117.256	7.808	89.1366		1.562	82.0972	7.808	77.6797
1.562	117.405	7.812	89.1323		1.562	82.1864	7.812	77.6769
1.563	117.559	7.816	89.1254		1.563	82.2748	7.816	77.6761
1.564	117.712	7.82	89.1138		1.564	82.3631	7.82	77.6754
1.565	117.864	7.825	89.1017		1.565	82.4516	7.825	77.6738
1.566	118.004	7.829	89.0908		1.566	82.5374	7.829	77.6727
1.567	118.139	7.833	89.0783		1.567	82.6258	7.833	77.6725
1.567	118.283	7.837	89.0646		1.567	82.7148	7.837	77.6732
1.568	118.434	7.841	89.0521		1.568	82.8033	7.841	77.6759
1.569	118.587	7.845	89.0423		1.569	82.8924	7.845	77.6784
1.57	118.737	7.85	89.0376		1.57	82.9788	7.85	77.6795
1.571	118.889	7.854	89.0317		1.571	83.0673	7.854	77.6803
1.572	119.042	7.858	89.0271		1.572	83.1565	7.858	77.6787
1.572	119.194	7.862	89.0264		1.572	83.2457	7.862	77.6758
1.573	119.347	7.866	89.0279		1.573	83.3327	7.866	77.672
1.574	119.495	7.87	89.0285		1.574	83.4213	7.87	77.67
1.575	119.646	7.874	89.0323		1.575	83.5098	7.874	77.6685
1.576	119.798	7.879	89.0379		1.576	83.5983	7.879	77.6679
1.577	119.951	7.883	89.0428		1.577	83.687	7.883	77.6677
1.577	120.1	7.887	89.0423		1.577	83.7751	7.887	77.6685
1.578	120.25	7.891	89.0372		1.578	83.8627	7.891	77.6719
1.579	120.402	7.895	89.0328		1.579	83.9507	7.895	77.675
1.58	120.554	7.899	89.0275		1.58	84.0381	7.899	77.6769
1.581	120.707	7.904	89.0208		1.581	84.1266	7.904	77.68
1.582	120.856	7.908	89.0139		1.582	84.2142	7.908	77.684
1.582	121.007	7.912	89.008		1.582	84.3031	7.912	77.6873
1.583	121.157	7.916	89.0012		1.583	84.392	7.916	77.6867
1.584	121.309	7.92	88.9939		1.584	84.4808	7.92	77.6836
1.585	121.46	7.924	88.9866		1.585	84.5671	7.924	77.6796
1.586	121.61	7.929	88.9827		1.586	84.6549	7.929	77.675
1.587	121.761	7.933	88.9806		1.587	84.7431	7.933	77.6692
1.587	121.912	7.937	88.9762		1.587	84.8308	7.937	77.6646
1.588	122.064	7.941	88.9733		1.588	84.918	7.941	77.6643
1.589	122.213	7.945	88.9732		1.589	85.0055	7.945	77.6634
1.59	122.364	7.949	88.9736		1.59	85.0941	7.949	77.6624
1.591	122.516	7.954	88.9714		1.591	85.1833	7.954	77.6616
1.592	122.668	7.958	88.9672		1.592	85.2719	7.958	77.6651
1.592	122.818	7.962	88.9645		1.592	85.36	7.962	77.6717
1.593	122.969	7.966	88.9639		1.593	85.4487	7.966	77.6775
1.594	123.12	7.97	88.9599		1.594	85.5372	7.97	77.6824
1.595	123.27	7.974	88.9501		1.595	85.6256	7.974	77.6855
1.596	123.421	7.978	88.9417		1.596	85.7143	7.978	77.6873
1.597	123.57	7.983	88.9332		1.597	85.7977	7.983	77.6865
1.597	123.72	7.987	88.9213		1.597	85.875	7.987	77.6867
1.598	123.871	7.991	88.9084		1.598	85.9554	7.991	77.688
1.599	124.021	7.995	88.9002		1.599	86.0411	7.995	77.6898
1.6	124.171	7.999	88.8937		1.6	86.1285	7.999	77.6885
1.601	124.322	8.003	88.8879		1.601	86.2158	8.003	77.6867
1.602	124.472	8.008	88.8824		1.602	86.303	8.008	77.6871
1.602	124.622	8.012	88.8789		1.602	86.3906	8.012	77.689
1.603	124.772	8.016	88.882		1.603	86.4778	8.016	77.6916
1.604	124.919	8.02	88.8834		1.604	86.5655	8.02	77.6945
1.605	125.068	8.024	88.8862		1.605	86.6537	8.024	77.696
1.606	125.217	8.028	88.8922		1.606	86.7418	8.028	77.6955
1.607	125.366	8.033	88.8969		1.607	86.83	8.033	77.6932
1.607	125.516	8.037	88.8999		1.607	86.92	8.037	77.6891
1.608	125.665	8.041	88.9025		1.608	87.0085	8.041	77.6867
1.609	125.815	8.045	88.9023		1.609	87.0956	8.045	77.6837
1.61	125.965	8.049	88.8992		1.61	87.1827	8.049	77.6819
1.611	126.114	8.053	88.8949		1.611	87.2699	8.053	77.6805
1.612	126.264	8.058	88.8882		1.612	87.359	8.058	77.6794
1.612	126.413	8.062	88.8855		1.612	87.4461	8.062	77.678
1.613	126.562	8.066	88.8803		1.613	87.5326	8.066	77.6771
1.614	126.71	8.07	88.8739		1.614	87.6189	8.07	77.6809
1.615	126.859	8.074	88.8713		1.615	87.7078	8.074	77.686
1.616	127.013	8.078	88.8697		1.616	87.7951	8.078	77.6915
1.616	127.161	8.082	88.8675		1.616	87.8818	8.082	77.697
1.617	127.308	8.087	88.8648		1.617	87.9686	8.087	77.7012
1.618	127.454	8.091	88.8639		1.618	88.0551	8.091	77.7033
1.619	127.594	8.095	88.8666		1.619	88.1448	8.095	77.704
1.62	127.726	8.099	88.8689		1.62	88.233	8.099	77.7065
1.621	127.863	8.103	88.8699		1.621	88.3196	8.103	77.7088
1.621	128.008	8.107	88.8718		1.621	88.4065	8.107	77.7117
1.622	128.154	8.112	88.873		1.622	88.4945	8.112	77.7139
1.623	128.305	8.116	88.8718		1.623	88.5825	8.116	77.7151
1.624	128.454	8.12	88.8678		1.624	88.6696	8.12	77.7171
1.625	128.6	8.124	88.8622		1.625	88.7567	8.124	77.7184
1.626	128.746	8.128	88.8557		1.626	88.8438	8.128	77.7225
1.626	128.896	8.132	88.8472		1.626	88.932	8.132	77.7253
1.627	129.043	8.137	88.837		1.627	89.0188	8.137	77.7273
1.628	129.187	8.141	88.8288		1.628	89.1056	8.141	77.7288
1.629	129.332	8.145	88.8213		1.629	89.1917	8.145	77.7317
1.63	129.477	8.149	88.8177		1.63	89.2793	8.149	77.7347
1.631	129.625	8.153	88.8133		1.631	89.368	8.153	77.7357
1.631	129.771	8.157	88.8137		1.631	89.456	8.157	77.7366
1.632	129.914	8.162	88.8128		1.632	89.5435	8.162	77.7362
1.633	130.057	8.166	88.8144		1.633	89.6309	8.166	77.7367
1.634	130.206	8.17	88.8187		1.634	89.7187	8.17	77.7374
1.635	130.352	8.174	88.8263		1.635	89.8059	8.174	77.7385
1.636	130.495	8.178	88.8343		1.636	89.8926	8.178	77.7403
1.636	130.638	8.182	88.8383		1.636	89.9794	8.182	77.7425
1.637	130.781	8.186	88.8414		1.637	90.0662	8.186	77.7449
1.638	130.929	8.191	88.8411		1.638	90.1537	8.191	77.7463
1.639	131.075	8.195	88.8394		1.639	90.2416	8.195	77.747
1.64	131.217	8.199	88.8328		1.64	90.3299	8.199	77.7482
1.641	131.36	8.203	88.8277		1.641	90.4178	8.203	77.746
1.641	131.508	8.207	88.8245		1.641	90.5049	8.207	77.7422
1.642	131.652	8.211	88.821		1.642	90.5927	8.211	77.7396
1.643	131.794	8.216	88.8158		1.643	90.6803	8.216	77.7413
1.644	131.936	8.22	88.8104		1.644	90.7678	8.22	77.7443
1.645	132.078	8.224	88.8079		1.645	90.8555	8.224	77.747
1.646	132.226	8.228	88.8058		1.646	90.9404	8.228	77.7482
1.646	132.373	8.232	88.8055		1.646	91.0268	8.232	77.7504
1.647	132.514	8.236	88.8066		1.647	91.1139	8.236	77.7548
1.648	132.655	8.241	88.8068		1.648	91.201	8.241	77.7555
1.649	132.802	8.245	88.8081		1.649	91.2852	8.245	77.7615
1.65	132.947	8.249	88.8079		1.65	91.3682	8.249	77.7686
1.651	133.088	8.253	88.8078		1.651	91.447	8.253	77.772
1.651	133.229	8.257	88.8067		1.651	91.5271	8.257	77.7724
1.652	133.371	8.261	88.8051		1.652	91.6122	8.261	77.7691
1.653	133.516	8.266	88.8029		1.653	91.6983	8.266	77.763
1.654	133.657	8.27	88.7974		1.654	91.7845	8.27	77.7593
1.655	133.798	8.274	88.7862		1.655	91.8723	8.274	77.7539
1.656	133.939	8.278	88.7748		1.656	91.96	8.278	77.7489
1.656	134.082	8.282	88.769		1.656	92.0461	8.282	77.7459
1.657	134.223	8.286	88.7656		1.657	92.1317	8.286	77.7442
1.658	134.364	8.29	88.7602		1.658	92.2186	8.29	77.7437
1.659	134.504	8.295	88.7538		1.659	92.3059	8.295	77.7431
[truncated: 26,881 more rows]

## Sheet: Suppl Fig1d
Enzyme		n=1				n=2				n=3				ave.				STDEV.S
apo-DNMT1	Time (min)	0	5	15	30	0	5	15	30	0	5	15	30	0	5	15	30	0	5	15	30
	SAH (μM)	0	-0.025493	-0.0427382	-0.0213691	0	-0.021572	-0.0317697	0.0433401	0	-0.00784437	0.0141199	0.0633433	0	-0.0183031	-0.0201294	0.0284381	0	0.00926729	0.0301635	0.0442787
		n=1				n=2				n=3				ave.				STDEV.S
DNMT1:H3Ub2	Time (min)	0	5	15	30	0	5	15	30	0	5	15	30	0	5	15	30	0	5	15	30
	SAH (μM)	0	0.164646	0.443406	1.08397	0	0.134755	0.391906	1.21852	0	0.180358	0.73847	1.71661	0	0.159919	0.524594	1.3397	0	0.0231661	0.187003	0.333271
Calibration curve	SAH concentration (μM)	RLU (Relative Light Unit)	RLU-RLU(SAH=0 μM)
	2	1616000	1454700
	1.5	1206000	1044700
	1	964300	803000
	0.5	494000	332700
	0	161300	0
	SAH Concentration (μM)
Reaction Time (min)	apo-DNMT1	SD of apo-DNMT1	DNMT1-H3Ub2	SD of DNMT1:H3Ub2iso
0	0	0	0	0
5	-0.0183031	0.00926729	0.159919	0.0231661
15	-0.0201294	0.0301635	0.524594	0.187003
30	0.0284381	0.0442787	1.3397	0.333271

## Sheet: Suppl Fig1e
n=1
Enzyme	DNA concentration (μM)	RLU (Relative Light Unit)	SAH concentration (μM)	SAH-SAH(DNA=0 μM Ave.)	Methylation rate			5.502e-07	0.00835393	0.115262
DNMT1/H3 18Ub/23Ub	0.8	936600	0.506963	0.391701	26.1134
	0.4	914100	0.494584	0.379322	25.2881
	0.2	681600	0.366662	0.2514	16.76
	0.1	471700	0.251175	0.135913	9.06088
	0.05	375700	0.198356	0.083094	5.5396
	0.025	298300	0.155771	0.0405085	2.70057
	0	224300	0.115056	-0.000206325	-0.013755
DNMT1/H3 18Ub	0.8	571900	0.306305	0.191043	12.7362
	0.4	570300	0.305425	0.190163	12.6775
	0.2	515100	0.275054	0.159792	10.6528
	0.1	401300	0.212441	0.0971791	6.47861
	0.05	336900	0.177008	0.0617462	4.11641
	0.025	289800	0.151094	0.0358318	2.38878
	0	220600	0.11302	-0.00224206	-0.149471
DNMT1/H3 23Ub	0.8	478900	0.255137	0.139875	9.32497
	0.4	556900	0.298052	0.18279	12.186
	0.2	450500	0.239511	0.124249	8.28326
	0.1	353200	0.185977	0.0707145	4.7143
	0.05	300900	0.157201	0.041939	2.79593
	0.025	283800	0.147793	0.0325306	2.16871
	0	229700	0.118027	0.00276475	0.184317
w/o	0.8	279000	0.145152	0.0298896	1.99264
	0.4	288900	0.150599	0.0353366	2.35577
	0.2	285800	0.148893	0.033631	2.24207
	0.1	295600	0.154285	0.0390229	2.60153
	0.05	267900	0.139045	0.0237824	1.58549
	0.025	262600	0.136129	0.0208663	1.39109
	0	224100	0.114946	-0.000316365	-0.021091
Calibration curve	SAH concentration (μM)	RLU (Relative Light Unit)	RLU-RLU(SAH=0 μM)
	1	2043000	1807500
	0.5	1205000	969500
	0.2	626000	390500
	0.1	415600	180100
	0	235500	0
n=2
Enzyme	DNA concentration (μM)	RLU (Relative Light Unit)	SAH concentration (μM)	SAH-SAH(DNA=0 μM Ave.)	Methylation rate
DNMT1/H3 18Ub/23Ub	0.8	1014000	0.726782	0.577065	38.471
	0.4	877700	0.627242	0.477525	31.835
	0.2	762400	0.543039	0.393321	26.2214
	0.1	427900	0.298753	0.149036	9.93573
	0.05	387100	0.268957	0.11924	7.94932
	0.025	307700	0.210971	0.0612539	4.08359
	0	218500	0.145829	-0.00388885	-0.259257
DNMT1/H3 18Ub	0.8	490100	0.344178	0.194461	12.964
	0.4	470800	0.330083	0.180366	12.0244
	0.2	511400	0.359733	0.210016	14.0011
	0.1	372400	0.258222	0.108504	7.23362
	0.05	328100	0.225869	0.076152	5.0768
	0.025	293300	0.200455	0.0507376	3.38251
	0	225700	0.151087	0.00136931	0.0912875
DNMT1/H3 23Ub	0.8	440900	0.308247	0.15853	10.5687
	0.4	437600	0.305837	0.15612	10.408
	0.2	379500	0.263407	0.113689	7.5793
	0.1	309600	0.212359	0.0626415	4.1761
	0.05	282600	0.192641	0.0429234	2.86156		7.303e-07	0.013742	0.149717
	0.025	258300	0.174894	0.0251771	1.67847
	0	225300	0.150795	0.00107719	0.0718128
w/o	0.8	262400	0.177889	0.0281713	1.87809
	0.4	248000	0.167372	0.017655	1.177
	0.2	263800	0.178911	0.0291937	1.94625
	0.1	259700	0.175917	0.0261995	1.74663
	0.05	254300	0.171973	0.0222559	1.48373
	0.025	252900	0.170951	0.0212335	1.41556
	0	225800	0.15116	0.00144234	0.0961562
Calibration curve	SAH concentration (μM)	RLU (Relative Light Unit)	RLU-RLU(SAH=0 μM)
	1	1557000	1308600
	0.5	1082000	833600
	0.2	538500	290100
	0.1	374900	126500
	0	248400	0
n=3
Enzyme	DNA concentration (μM)	RLU (Relative Light Unit)	SAH concentration (μM)	SAH-SAH(DNA=0 μM Ave.)	Methylation rate		7.751e-07	0.0343679	0.202274
DNMT1/H3 18Ub/23Ub	0.8	1054000	0.851323	0.649049	43.27
	0.4	907400	0.737694	0.53542	35.6946
	0.2	741500	0.609105	0.406831	27.122
	0.1	426200	0.364716	0.162442	10.8294
	0.05	339700	0.297669	0.0953954	6.3597
	0.025	298100	0.265425	0.0631513	4.21008
	0	217000	0.202565	0.000290663	0.0193775
DNMT1/H3 18Ub	0.8	445300	0.37952	0.177246	11.8164
	0.4	459000	0.390139	0.187865	12.5243
	0.2	469800	0.39851	0.196236	13.0824
	0.1	371900	0.322628	0.120354	8.02358
	0.05	324300	0.285733	0.0834589	5.56393
	0.025	295000	0.263022	0.0607485	4.0499
	0	214900	0.200937	-0.00133705	-0.0891365
DNMT1/H3 23Ub	0.8	437900	0.373784	0.17151	11.434
	0.4	446700	0.380605	0.178331	11.8887
	0.2	398800	0.343478	0.141204	9.41359
	0.1	305000	0.270773	0.0684995	4.56663
	0.05	285700	0.255814	0.05354	3.56934
	0.025	258700	0.234886	0.0326123	2.17416
	0	211000	0.197914	-0.00435994	-0.290662
w/o	0.8	262700	0.237987	0.0357127	2.38085
	0.4	266900	0.241242	0.0389682	2.59788
	0.2	278700	0.250388	0.0481143	3.20762
	0.1	251400	0.229228	0.0269541	1.79694
	0.05	258200	0.234499	0.0322248	2.14832
	0.025	236200	0.217447	0.0151726	1.01151
	0	223600	0.20768	0.00540632	0.360422
Calibration curve	SAH concentration (μM)	RLU (Relative Light Unit)	RLU-RLU(SAH=0 μM)
	1	1492000	1281300
	0.5	724900	514200
	0.2	402700	192000
	0.1	323800	113100
	0	210700	0
Total
Enzyme	DNA concentration (μM)	SAH.ave (μM)	Methylation rate	SD
DNMT1/H3 18Ub/23Ub	0.8	0.539272	35.9515	8.85143
	0.4	0.464089	30.9393	5.26078
	0.2	0.350517	23.3678	5.74023
	0.1	0.14913	9.94202	0.884298
	0.05	0.099243	6.6162	1.22517
	0.025	0.0549712	3.66475	0.837399
	0	-0.00126817	-0.0845447	0.152209
DNMT1/H3 18Ub	0.8	0.187583	12.5056	0.607597
	0.4	0.186131	12.4087	0.341563
	0.2	0.188681	12.5788	1.73003
	0.1	0.108679	7.24527	0.772552
	0.05	0.0737857	4.91905	0.736538
	0.025	0.0491059	3.27373	0.835882
	0	-0.0007366	-0.0491067	0.125272
DNMT1/H3 23Ub	0.8	0.156638	10.4425	1.06016
	0.4	0.172414	11.4942	0.952396
	0.2	0.126381	8.42538	0.925368
	0.1	0.0672851	4.48568	0.278082
	0.05	0.0461341	3.07561	0.428837
	0.025	0.0301067	2.00711	0.284622
	0	-0.000172663	-0.0115109	0.248211
w/o	0.8	0.0312579	2.08386	0.263501
	0.4	0.0306533	2.04355	0.760155
	0.2	0.0369797	2.46531	0.659655
	0.1	0.0307255	2.04837	0.479712
	0.05	0.0260877	1.73918	0.35796
	0.025	0.0190908	1.27272	0.226549
	0	0.00217743	0.145162	0.19542

## Sheet: Suppl  Fig1f
										DNMT1WT:H3Ub2			DNMT1 FF/AA:H3Ub2
										Chrom.1	WT		Chrom.1	FFAA mutant
										UV 1_280			UV 1_280
										ml	mAU		ml	mAU
										0	0.0633405		0	-0.0942423
										0.001	0.538302		0.001	-0.805899
										0.002	0.570319		0.002	-0.855281
										0.002	0.595247		0.002	-0.893946
										0.003	0.61588		0.003	-0.926331
										0.004	0.63405		0.004	-0.954523
										0.005	0.650396		0.005	-0.979889
										0.006	0.666002		0.006	-1.0039
										0.007	0.681565		0.007	-1.02773
										0.007	0.697184		0.007	-1.05156
										0.008	0.713172		0.008	-1.07524
										0.009	0.72946		0.009	-1.09882
										0.01	0.745692		0.01	-1.12236
										0.011	0.761925		0.011	-1.14587
										0.012	0.778006		0.012	-1.16952
										0.012	0.320284		0.012	-0.641281
										0.013	-0.000437671		0.013	-0.000297317
										0.014	-0.000712601		0.014	-0.000501921
										0.015	-0.000988288		0.015	-0.000632618
										0.016	-0.00134005		0.016	-0.000380516
										0.017	-0.00174287		0.017	0.000210187
										0.017	-0.00214715		0.017	0.000801311
										0.018	-0.00255163		0.018	0.00139189
										0.019	-0.00289414		0.019	0.00178136
										0.02	-0.00313936		0.02	0.00189477
										0.021	-0.00334728		0.021	0.0019522
										0.022	-0.00355466		0.022	0.00200959
										0.022	-0.00376207		0.022	0.00204904
										0.023	-0.00414908		0.023	0.00204217
										0.024	-0.00466639		0.024	0.00200696
										0.025	-0.00519385		0.025	0.00197172
										0.026	-0.0057221		0.026	0.00193642
										0.027	-0.00625477		0.027	0.00162855
										0.027	-0.0065901		0.027	0.0010075
										0.028	-0.00675675		0.028	0.000348051
										0.029	-0.00689327		0.029	-0.000312855
										0.03	-0.00703001		0.03	-0.000912789
										0.031	-0.0068956		0.031	-0.00140424
										0.032	-0.00661077		0.032	-0.00184145
										0.032	-0.00632663		0.032	-0.0022777
										0.033	-0.00604292		0.033	-0.00271553
										0.034	-0.00574767		0.034	-0.00300114
										0.035	-0.00537901		0.035	-0.00313379
										0.036	-0.00497753		0.036	-0.00328099
										0.037	-0.00457719		0.037	-0.00342942
										0.037	-0.00422793		0.037	-0.00358373
										0.038	-0.00445681		0.038	-0.00384614
										0.039	-0.00501595		0.039	-0.00422029
										0.04	-0.00560256		0.04	-0.00459479
										0.041	-0.00619022		0.041	-0.00496905
										0.042	-0.0066345		0.042	-0.00513135
										0.042	-0.00679594		0.042	-0.00490615
										0.043	-0.00685914		0.043	-0.00450802
										0.044	-0.00692248		0.044	-0.00410978
										0.045	-0.00698587		0.045	-0.0037227
										0.046	-0.00691607		0.046	-0.00350468
										0.047	-0.00669905		0.047	-0.00347028
										0.047	-0.00644452		0.047	-0.00346369
										0.048	-0.00620012		0.048	-0.00345711
										0.049	-0.00605697		0.049	-0.00350778
										0.05	-0.00631453		0.05	-0.00377053
										0.051	-0.0069347		0.051	-0.00418262
										0.052	-0.00758799		0.052	-0.00459364
										0.052	-0.00824127		0.052	-0.00497978
										0.053	-0.00856204		0.053	-0.00520931
										0.054	-0.008122		0.054	-0.00525803
										0.055	-0.00725085		0.055	-0.00524116
										0.056	-0.0063798		0.056	-0.00522331
										0.057	-0.00550701		0.057	-0.00530017
										0.057	-0.00210328		0.057	-0.00584845
										0.058	0.00427958		0.058	-0.00696717
										0.059	0.0106915		0.059	-0.00808827
										0.06	0.0170989		0.06	-0.00914451
										0.061	0.0248606		0.061	-0.00932747
										0.062	0.0356383		0.062	-0.00762412
										0.062	0.0480266		0.062	-0.00583768
										0.063	0.060454		0.063	-0.00405523
										0.064	0.0728963		0.064	-0.00201575
										0.065	0.0847259		0.065	0.00107906
										0.066	0.0959135		0.066	0.00520732
										0.067	0.107133		0.067	0.00934335
										0.067	0.118333		0.067	0.0134728
										0.068	0.129281		0.068	0.017646
										0.069	0.139568		0.069	0.0219272
										0.07	0.149603		0.07	0.0262072
										0.071	0.159717		0.071	0.0304714
										0.072	0.169468		0.072	0.0346549
										0.072	0.177486		0.072	0.038474
										0.073	0.183831		0.073	0.0420868
										0.074	0.190154		0.074	0.0456836
										0.075	0.196468		0.075	0.0492893
										0.076	0.202044		0.076	0.0525686
										0.077	0.206545		0.077	0.0549697
										0.077	0.21082		0.077	0.0574484
										0.078	0.215088		0.078	0.0599054
										0.079	0.219933		0.079	0.0623256
										0.08	0.226627		0.08	0.0645524
										0.081	0.234698		0.081	0.0666528
										0.082	0.24278		0.082	0.0687511
										0.082	0.250895		0.082	0.0708592
										0.083	0.25699		0.083	0.072902
										0.084	0.260168		0.084	0.0747315
										0.085	0.262784		0.085	0.0764987
										0.086	0.265397		0.086	0.0782625
										0.087	0.267897		0.087	0.0799899
										0.087	0.269971		0.087	0.0815653
										0.088	0.271702		0.088	0.0831057
										0.089	0.273435		0.089	0.0846377
										0.09	0.275167		0.09	0.0861525
										0.091	0.276909		0.091	0.0874291
										0.092	0.27873		0.092	0.088227
										0.092	0.280637		0.092	0.0890503
										0.093	0.282555		0.093	0.0898683
										0.094	0.284473		0.094	0.0907612
										0.095	0.286163		0.095	0.0918773
										0.096	0.287326		0.096	0.0930549
										0.097	0.2882		0.097	0.0942275
										0.097	0.289074		0.097	0.0953564
										0.098	0.28989		0.098	0.0962703
										0.099	0.288208		0.099	0.0969104
										0.1	0.283407		0.1	0.0976523
										0.101	0.278594		0.101	0.0983934
										0.101	0.273864		0.102	0.0990211
										0.102	0.268002		0.102	0.0987532
										0.103	0.259027		0.103	0.0968437
										0.104	0.247867		0.104	0.0949243
										0.105	0.236694		0.105	0.0930107
										0.106	0.225348		0.106	0.0908953
										0.106	0.213997		0.106	0.0878846
										0.107	0.203104		0.107	0.0838721
										0.108	0.192218		0.108	0.0797211
										0.109	0.181351		0.109	0.0755613
										0.11	0.170957		0.11	0.0714472
										0.111	0.161589		0.111	0.0675977
										0.111	0.15259		0.111	0.0637471
										0.112	0.14359		0.112	0.0598992
										0.113	0.13476		0.113	0.0560945
										0.114	0.12719		0.114	0.0524978
										0.115	0.121204		0.115	0.0490334
										0.116	0.115218		0.116	0.0455506
										0.116	0.109231		0.116	0.0420797
										0.117	0.103898		0.117	0.0388863
										0.118	0.0997851		0.118	0.0369023
										0.119	0.0959387		0.119	0.0349139
										0.12	0.0920929		0.12	0.0329213
										0.121	0.0877536		0.121	0.0309736
										0.121	0.0819192		0.121	0.0292223
										0.122	0.0749561		0.122	0.0275911
										0.123	0.0679745		0.123	0.025964
										0.124	0.061005		0.124	0.0243281
										0.125	0.0556145		0.125	0.0226739
										0.126	0.0528306		0.126	0.0209776
										0.126	0.0503278		0.126	0.0192809
										0.127	0.0478349		0.127	0.0175759
										0.128	0.0454726		0.128	0.0159205
										0.129	0.0436008		0.129	0.0144481
										0.13	0.0421526		0.13	0.0130718
										0.131	0.0407021		0.131	0.011697
										0.131	0.0392495		0.131	0.0103404
										0.132	0.0379268		0.132	0.00944044
										0.133	0.0368289		0.133	0.010237
										0.134	0.0357759		0.134	0.0121827
										0.135	0.0347192		0.135	0.0141338
										0.136	0.0337355		0.136	0.0160095
										0.136	0.0330927		0.136	0.0170868
										0.137	0.032738		0.137	0.0162751
										0.138	0.0323839		0.138	0.0152969
										0.139	0.0320299		0.139	0.0143578
										0.14	0.0317215		0.14	0.0137106
										0.141	0.031518		0.141	0.013578
										0.141	0.0313738		0.141	0.0135008
										0.142	0.0312295		0.142	0.0134237
										0.143	0.0310878		0.143	0.0134033
										0.144	0.0310436		0.144	0.0136926
										0.145	0.031092		0.145	0.0145388
										0.146	0.0311405		0.146	0.0157398
										0.146	0.031189		0.146	0.016939
										0.147	0.0316284		0.147	0.0181386
										0.148	0.0329026		0.148	0.0193383
										0.149	0.0346077		0.149	0.0205549
										0.15	0.0363093		0.15	0.0217762
										0.151	0.0380749		0.151	0.0229966
										0.151	0.0401306		0.151	0.0242544
										0.152	0.0423448		0.152	0.0256798
										0.153	0.0445219		0.153	0.0272914
										0.154	0.0467008		0.154	0.0289063
										0.155	0.0490108		0.155	0.0305352
										0.156	0.0514511		0.156	0.032522
										0.156	0.0539489		0.156	0.0352686
										0.157	0.0565703		0.157	0.0381858
										0.158	0.0593772		0.158	0.0410927
										0.159	0.0623477		0.159	0.0439675
										0.16	0.0655362		0.16	0.0468261
										0.161	0.0687393		0.161	0.0498152
										0.161	0.0719447		0.161	0.0528887
										0.162	0.0753028		0.162	0.0562147
										0.163	0.0792082		0.163	0.059559
										0.164	0.0835041		0.164	0.0629735
										0.165	0.0877761		0.165	0.0664401
										0.166	0.0920792		0.166	0.0699006
										0.166	0.0962794		0.166	0.0733618
										0.167	0.100249		0.167	0.076828
										0.168	0.104228		0.168	0.0803409
										0.169	0.108221		0.169	0.0838618
										0.17	0.112256		0.17	0.0873589
										0.171	0.116387		0.171	0.0921788
										0.171	0.120571		0.171	0.110828
										0.172	0.124749		0.172	0.137961
										0.173	0.128945		0.173	0.165164
										0.174	0.132785		0.174	0.192313
										0.175	0.135822		0.175	0.216152
										0.176	0.138729		0.176	0.219478
										0.176	0.141638		0.176	0.220699
										0.177	0.144529		0.177	0.221912
										0.178	0.147296		0.178	0.223347
										0.179	0.149902		0.179	0.22654
										0.18	0.152506		0.18	0.229638
										0.181	0.155118		0.181	0.232737
										0.181	0.157665		0.181	0.235836
										0.182	0.160052		0.182	0.238889
										0.183	0.162422		0.183	0.241874
										0.184	0.164796		0.184	0.244898
										0.185	0.167138		0.185	0.247901
										0.186	0.16934		0.186	0.250827
										0.186	0.171392		0.186	0.253148
										0.187	0.173444		0.187	0.254809
										0.188	0.175492		0.188	0.256461
										0.189	0.177369		0.189	0.258103
										0.19	0.178826		0.19	0.259693
										0.191	0.180118		0.191	0.260862
										0.191	0.181417		0.191	0.261874
										0.192	0.182658		0.192	0.262889
										0.193	0.183309		0.193	0.263879
										0.194	0.183169		0.194	0.264611
										0.195	0.183028		0.195	0.264743
										0.196	0.182887		0.196	0.264874
										0.196	0.182467		0.196	0.265005
										0.197	0.181479		0.197	0.265039
										0.198	0.18029		0.198	0.264609
										0.199	0.179104		0.199	0.264122
										0.2	0.17785		0.2	0.263639
										0.201	0.176244		0.201	0.263105
										0.201	0.174273		0.201	0.262106
										0.202	0.172296		0.202	0.260048
										0.203	0.170317		0.203	0.257983
										0.204	0.168161		0.204	0.255912
										0.205	0.165552		0.205	0.253863
										0.205	0.162662		0.205	0.251876
										0.206	0.159774		0.206	0.249929
										0.207	0.15687		0.207	0.247987
										0.208	0.154215		0.208	0.246049
										0.209	0.15197		0.209	0.243965
										0.21	0.149828		0.21	0.241351
										0.21	0.147603		0.21	0.23874
										0.211	0.145118		0.211	0.236129
										0.212	0.142133		0.212	0.23038
										0.213	0.138737		0.213	0.212617
										0.214	0.13534		0.214	0.189465
										0.215	0.131939		0.215	0.165859
										0.215	0.128647		0.215	0.140153
										0.216	0.125801		0.216	0.11402
										0.217	0.123018		0.217	0.107967
										0.218	0.120234		0.218	0.104926
										0.219	0.117424		0.219	0.101956
										0.22	0.114456		0.22	0.0989945
										0.22	0.111249		0.22	0.0961668
										0.221	0.108039		0.221	0.093553
										0.222	0.104835		0.222	0.090939
										0.223	0.101595		0.223	0.0883319
										0.224	0.0982354		0.224	0.0857189
										0.225	0.0948303		0.225	0.0828932
										0.225	0.0914253		0.225	0.0800084
										0.226	0.0880842		0.226	0.0771337
										0.227	0.0850087		0.227	0.0742537
										0.228	0.0823354		0.228	0.0714302
										0.229	0.079661		0.229	0.068927
										0.23	0.0769745		0.23	0.0664193
										0.23	0.0744103		0.23	0.0638995
										0.231	0.0722382		0.231	0.0613944
										0.232	0.0701771		0.232	0.0588629
										0.233	0.0681143		0.233	0.0564662
										0.234	0.0660276		0.234	0.0540695
										0.235	0.0639123		0.235	0.0516743
										0.235	0.0618115		0.235	0.0495266
										0.236	0.0596993		0.236	0.0480648
										0.237	0.0576019		0.237	0.0466051
										0.238	0.0555953		0.238	0.0451456
										0.239	0.0539327		0.239	0.0436715
										0.24	0.0524177		0.24	0.0418064
										0.24	0.0508898		0.24	0.0397739
										0.241	0.0493659		0.241	0.0377334
										0.242	0.0476911		0.242	0.0357043
										0.243	0.0456531		0.243	0.0338273
										0.244	0.0435844		0.244	0.0324309
										0.245	0.0415201		0.245	0.0310436
										0.245	0.0394559		0.245	0.0296461
										0.246	0.0374185		0.246	0.0282547
										0.247	0.035482		0.247	0.0267483
										0.248	0.0335436		0.248	0.0251957
										0.249	0.0316142		0.249	0.0236457
										0.25	0.0296957		0.25	0.0220888
										0.25	0.0277724		0.25	0.0206188
										0.251	0.0258382		0.251	0.0196958
										0.252	0.0238996		0.252	0.0187775
										0.253	0.0220296		0.253	0.0178617
										0.254	0.0203188		0.254	0.0169207
										0.255	0.0185206		0.255	0.0158253
										0.255	0.016719		0.255	0.0146607
										0.256	0.014913		0.256	0.0134944
										0.257	0.0132315		0.257	0.0123672
										0.258	0.0118849		0.258	0.0115196
										0.259	0.0105962		0.259	0.0112179
										0.26	0.00930724		0.26	0.010916
										0.26	0.00804559		0.26	0.0106134
										0.261	0.00696462		0.261	0.0102799
										0.262	0.00618056		0.262	0.00978155
										0.263	0.00544668		0.263	0.00931717
										0.264	0.0046906		0.264	0.00885369
										0.265	0.00387713		0.265	0.00836059
										0.265	0.00327931		0.265	0.00767987
										0.266	0.00267172		0.266	0.00684573
										0.267	0.00206512		0.267	0.00611054
										0.268	0.00145186		0.268	0.00538264
										0.269	0.000713321		0.269	0.00458713
										0.27	-9.60102e-05		0.27	0.00394115
										0.27	-0.000880939		0.27	0.00337905
										0.271	-0.00166595		0.271	0.0028241
										0.272	-0.00246289		0.272	0.00226845
										0.273	-0.00357963		0.273	0.00176151
										0.274	-0.00487201		0.274	0.00185521
										0.275	-0.00616653		0.275	0.00204943
										0.275	-0.00745298		0.275	0.00224674
										0.276	-0.00863034		0.276	0.00244465
										0.277	-0.00928354		0.277	0.00251164
										0.278	-0.00989542		0.278	0.00235425
										0.279	-0.0105123		0.279	0.00217819
										0.28	-0.0111383		0.28	0.0020045
										0.28	-0.0119212		0.28	0.00182977
										0.281	-0.0130403		0.281	0.000970911
										0.282	-0.0141503		0.282	5.95013e-05
										0.283	-0.0152542		0.283	-0.000842501
										0.284	-0.0162399		0.284	-0.00175366
										0.285	-0.0167162		0.285	-0.00235468
										0.285	-0.0172068		0.285	-0.00230123
										0.286	-0.0177031		0.286	-0.00221566
										0.287	-0.0181892		0.287	-0.00212958
										0.288	-0.0186331		0.288	-0.00204335
										0.289	-0.0190114		0.289	-0.00227596
										0.29	-0.0193885		0.29	-0.0026693
										0.29	-0.0197668		0.29	-0.00306704
										0.291	-0.0201656		0.291	-0.00346167
										0.292	-0.0207563		0.292	-0.00373685
										0.293	-0.0214651		0.293	-0.0037278
										0.294	-0.0221749		0.294	-0.00371156
										0.295	-0.0228717		0.295	-0.00369551
										0.295	-0.0233311		0.295	-0.00367938
										0.296	-0.023046		0.296	-0.00393022
										0.297	-0.0227617		0.297	-0.00425281
										0.298	-0.0224781		0.298	-0.00457106
										0.299	-0.0222098		0.299	-0.00489216
										0.3	-0.0220372		0.3	-0.00544768
										0.3	-0.0218312		0.3	-0.00653597
										0.301	-0.0216272		0.301	-0.007612
										0.302	-0.0214277		0.302	-0.00869366
										0.303	-0.0213355		0.303	-0.00977789
										0.304	-0.0216303		0.304	-0.010536
										0.304	-0.0219268		0.305	-0.0112091
										0.305	-0.0222209		0.305	-0.0118838
										0.306	-0.0225057		0.306	-0.0125562
										0.307	-0.0227266		0.307	-0.0130432
										0.308	-0.0229292		0.308	-0.0132471
										0.309	-0.0231322		0.309	-0.0134653
										0.309	-0.0233358		0.309	-0.013684
										0.31	-0.023623		0.31	-0.0139071
										0.311	-0.0243303		0.311	-0.01424
										0.312	-0.0250597		0.312	-0.0144981
										0.313	-0.0257874		0.313	-0.0147546
										0.314	-0.0264776		0.314	-0.0150145
										0.314	-0.0269828		0.314	-0.0153312
										0.315	-0.0272945		0.315	-0.0158204
										0.316	-0.0275829		0.316	-0.0163047
										0.317	-0.0278786		0.317	-0.0167902
										0.318	-0.0281981		0.318	-0.0172812
										0.319	-0.0291772		0.319	-0.0178815
										0.319	-0.0302453		0.319	-0.0186025
										0.32	-0.031319		0.32	-0.0192679
										0.321	-0.0323912		0.321	-0.0199231
										0.322	-0.033038		0.322	-0.0206284
										0.323	-0.0328707		0.323	-0.0209281
										0.324	-0.0326478		0.324	-0.0211404
										0.324	-0.0324251		0.324	-0.0213563
										0.325	-0.0322021		0.325	-0.0215718
										0.326	-0.0319801		0.326	-0.0218966
										0.327	-0.0318118		0.327	-0.0223416
										0.328	-0.0316473		0.328	-0.0228072
										0.329	-0.0314823		0.329	-0.0232748
										0.329	-0.0315762		0.329	-0.0237395
										0.33	-0.0321744		0.33	-0.0242824
										0.331	-0.0327966		0.331	-0.0248758
										0.332	-0.0334163		0.332	-0.0254762
										0.333	-0.0340389		0.333	-0.0260741
										0.334	-0.0344087		0.334	-0.0266506
										0.334	-0.0346144		0.334	-0.026957
										0.335	-0.0348149		0.335	-0.0272095
										0.336	-0.0350154		0.336	-0.0274634
										0.337	-0.0352253		0.337	-0.0277171
										0.338	-0.0356268		0.338	-0.0275609
										0.339	-0.0360317		0.339	-0.0272309
										0.339	-0.0364361		0.339	-0.0268821
										0.34	-0.0368404		0.34	-0.0265354
										0.341	-0.0370957		0.341	-0.0262262
										0.342	-0.0374135		0.342	-0.0260176
										0.343	-0.0377301		0.343	-0.0258235
										0.344	-0.0380487		0.344	-0.0256296
										0.344	-0.0384811		0.344	-0.0254357
										0.345	-0.0389088		0.345	-0.025229
										0.346	-0.0393363		0.346	-0.025015
										0.347	-0.0397639		0.347	-0.0248012
										0.348	-0.040196		0.348	-0.0245868
										0.349	-0.0406548		0.349	-0.024444
										0.349	-0.0410625		0.349	-0.024303
										0.35	-0.0414688		0.35	-0.0241484
										0.351	-0.0418736		0.351	-0.0239911
										0.352	-0.0422485		0.352	-0.0238347
										0.353	-0.0422783		0.353	-0.0238101
										0.354	-0.0423084		0.354	-0.0239754
										0.354	-0.0423383		0.354	-0.0241606
										0.355	-0.0423591		0.355	-0.0243467
										0.356	-0.0421573		0.356	-0.0245179
										0.357	-0.0419153		0.357	-0.0245916
										0.358	-0.0416714		0.358	-0.0246581
										0.359	-0.0414275		0.359	-0.0247253
										0.359	-0.0411402		0.359	-0.0247919
										0.36	-0.0403936		0.36	-0.0247863
										0.361	-0.0396486		0.361	-0.0246687
										0.362	-0.0388988		0.362	-0.0245426
										0.363	-0.0381797		0.363	-0.0244163
										0.364	-0.0379153		0.364	-0.0242903
										0.364	-0.0382171		0.364	-0.0242126
										0.365	-0.0385166		0.365	-0.024207
										0.366	-0.0388197		0.366	-0.0242058
										0.367	-0.0391466		0.367	-0.0242046
										0.368	-0.0394139		0.368	-0.0242593
										0.369	-0.0396038		0.369	-0.0241838
										0.369	-0.0397776		0.369	-0.0241012
										0.37	-0.0399546		0.37	-0.0240188
										0.371	-0.0400691		0.371	-0.0239363
										0.372	-0.0399386		0.372	-0.0235499
										0.373	-0.0397561		0.373	-0.0230397
										0.374	-0.0395736		0.374	-0.0225657
										0.374	-0.0394009		0.374	-0.0221032
										0.375	-0.0392736		0.375	-0.021741
										0.376	-0.0391607		0.376	-0.0219278
										0.377	-0.039049		0.377	-0.0223326
										0.378	-0.0389376		0.378	-0.0227381
										0.379	-0.0389319		0.379	-0.0231442
										0.379	-0.0391338		0.379	-0.0236528
										0.38	-0.0393729		0.38	-0.024227
										0.381	-0.0396114		0.381	-0.0248131
										0.382	-0.0397986		0.382	-0.0254
										0.383	-0.0401241		0.383	-0.0258827
										0.384	-0.0405264		0.384	-0.0261
										0.384	-0.0409322		0.384	-0.0262307
										0.385	-0.0413401		0.385	-0.0263604
										0.386	-0.0412064		0.386	-0.0264909
										0.387	-0.0407513		0.387	-0.0266015
										0.388	-0.040258		0.388	-0.0267091
										0.389	-0.0397653		0.389	-0.0268187
										0.389	-0.0394784		0.389	-0.026928
										0.39	-0.0394266		0.39	-0.0270728
										0.391	-0.0393789		0.391	-0.0272378
										0.392	-0.0393278		0.392	-0.027404
										0.393	-0.0392764		0.393	-0.0275695
										0.394	-0.0388801		0.394	-0.0277358
										0.394	-0.038505		0.394	-0.0278029
										0.395	-0.0381435		0.395	-0.0278083
										0.396	-0.0377816		0.396	-0.0278041
										0.397	-0.0374029		0.397	-0.0277999
										0.398	-0.0372985		0.398	-0.0278641
										0.399	-0.0373511		0.399	-0.0281081
										0.399	-0.0374184		0.399	-0.0284014
										0.4	-0.037489		0.4	-0.0286943
										0.401	-0.0376087		0.401	-0.0289877
										0.402	-0.0378593		0.402	-0.0293411
										0.403	-0.0381216		0.403	-0.0297532
										0.404	-0.0383847		0.404	-0.0301765
										0.404	-0.0386755		0.404	-0.0305998
										0.405	-0.0387629		0.405	-0.0309722
										0.406	-0.0386738		0.406	-0.0306984
										0.407	-0.0385711		0.407	-0.0301859
										0.408	-0.0384688		0.408	-0.0296546
										0.408	-0.0385523		0.408	-0.0291207
										0.409	-0.0385342		0.409	-0.0289268
										0.41	-0.0385077		0.41	-0.0294173
										0.411	-0.0384815		0.411	-0.0300584
										0.412	-0.0384572		0.412	-0.0307016
										0.413	-0.0383992		0.413	-0.0313389
										0.413	-0.0383243		0.413	-0.0318027
										0.414	-0.0382483		0.414	-0.0321656
										0.415	-0.0381723		0.415	-0.0325146
										0.416	-0.0378345		0.416	-0.0328623
										0.417	-0.0374281		0.417	-0.0331653
										0.418	-0.0370188		0.418	-0.0331857
										0.418	-0.0366109		0.418	-0.033151
										0.419	-0.0361787		0.419	-0.0331163
										0.42	-0.0354874		0.42	-0.0330817
										0.421	-0.0347884		0.421	-0.0330801
										0.422	-0.0341011		0.422	-0.0331822
										0.423	-0.0334719		0.423	-0.0333021
										0.423	-0.0330308		0.423	-0.0334224
										0.424	-0.0327769		0.424	-0.033568
										0.425	-0.0325759		0.425	-0.0335012
										0.426	-0.0323741		0.426	-0.0332906
										0.427	-0.0321729		0.427	-0.0330786
										0.428	-0.0324379		0.428	-0.0328741
										0.428	-0.0328844		0.428	-0.0326959
										0.429	-0.0333309		0.429	-0.0324895
										0.43	-0.0337767		0.43	-0.0322536
										0.431	-0.0341257		0.431	-0.0320174
										0.432	-0.0342559		0.432	-0.0317035
										0.433	-0.0343198		0.433	-0.0315787
										0.433	-0.0343835		0.433	-0.0316906
										0.434	-0.0344475		0.434	-0.0318538
										0.435	-0.0348429		0.435	-0.032017
										0.436	-0.0353591		0.436	-0.0322192
										0.437	-0.0358779		0.437	-0.0325084
										0.438	-0.0363961		0.438	-0.0328349
										0.438	-0.0369441		0.438	-0.0331617
										0.439	-0.0375559		0.439	-0.0334424
										0.44	-0.0381825		0.44	-0.0335137
										0.441	-0.0388061		0.441	-0.0333441
										0.442	-0.0394284		0.442	-0.0330955
										0.443	-0.0400097		0.443	-0.0328471
										0.443	-0.0405691		0.443	-0.0325545
										0.444	-0.0411304		0.444	-0.0322173
										0.445	-0.0416885		0.445	-0.0318689
										0.446	-0.0421985		0.446	-0.0315192
										0.447	-0.0426111		0.447	-0.0312129
										0.448	-0.0429998		0.448	-0.0313267
										0.448	-0.0433893		0.448	-0.0316638
										0.449	-0.0437775		0.449	-0.0320049
										0.45	-0.0438835		0.45	-0.0323469
										0.451	-0.0438889		0.451	-0.0324278
										0.452	-0.0438877		0.452	-0.0320274
										0.453	-0.0438865		0.453	-0.0314501
										0.453	-0.0438904		0.453	-0.0308728
										0.454	-0.0439222		0.454	-0.030298
										0.455	-0.0439594		0.455	-0.029913
										0.456	-0.0439969		0.456	-0.0297314
										0.457	-0.044034		0.457	-0.0296054
										0.458	-0.0441178		0.458	-0.0294791
										0.458	-0.0441898		0.458	-0.0293688
										0.459	-0.0442584		0.459	-0.0291724
										0.46	-0.0443274		0.46	-0.0289281
										0.461	-0.0444175		0.461	-0.0286829
										0.462	-0.0447082		0.462	-0.0284373
										0.463	-0.0450278		0.463	-0.0283797
										0.463	-0.0453475		0.463	-0.0284949
										0.464	-0.0456674		0.464	-0.028647
										0.465	-0.0461231		0.465	-0.0287997
										0.466	-0.0466296		0.466	-0.0288987
										0.467	-0.0471374		0.467	-0.0286844
										0.468	-0.0476494		0.468	-0.0284142
										0.468	-0.0481173		0.468	-0.0281848
										0.469	-0.0480881		0.469	-0.0279555
										0.47	-0.0480057		0.47	-0.0278793
										0.471	-0.0479233		0.471	-0.0280576
										0.472	-0.0478408		0.472	-0.0283219
										0.473	-0.0476131		0.473	-0.0285862
										0.473	-0.0472414		0.473	-0.02885
										0.474	-0.0468576		0.474	-0.0285322
										0.475	-0.0464783		0.475	-0.0278399
										0.476	-0.0461679		0.476	-0.0270953
										0.477	-0.0461332		0.477	-0.0263541
										0.478	-0.0461628		0.478	-0.0256832
										0.478	-0.0461912		0.478	-0.0252913
										0.479	-0.0462199		0.479	-0.0250065
										0.48	-0.0461383		0.48	-0.0247373
										0.481	-0.0458696		0.481	-0.0244812
										0.482	-0.0455344		0.482	-0.0242068
										0.483	-0.0451994		0.483	-0.0239527
										0.483	-0.0448637		0.483	-0.0237545
										0.484	-0.0446375		0.484	-0.0235562
										0.485	-0.0445319		0.485	-0.0233561
										0.486	-0.044459		0.486	-0.0231452
										0.487	-0.0443861		0.487	-0.0229239
										0.488	-0.0443358		0.488	-0.0227022
										0.488	-0.0445572		0.488	-0.02248
										0.489	-0.0449227		0.489	-0.0223495
										0.49	-0.0452982		0.49	-0.022328
										0.491	-0.045674		0.491	-0.0223113
										0.492	-0.0459543		0.492	-0.0222946
										0.493	-0.0459349		0.493	-0.0222636
										0.493	-0.0458052		0.493	-0.0222534
										0.494	-0.0456742		0.494	-0.022284
										0.495	-0.0455381		0.495	-0.0223144
										0.496	-0.0455562		0.496	-0.0223448
										0.497	-0.0456597		0.497	-0.0225203
										0.498	-0.0457704		0.498	-0.0228781
										0.498	-0.0458815		0.498	-0.0232653
										0.499	-0.0461528		0.499	-0.0236526
										0.5	-0.0465601		0.5	-0.0240115
										0.501	-0.0469972		0.501	-0.0242679
										0.502	-0.0474336		0.502	-0.02445
										0.503	-0.0478735		0.503	-0.0246319
										0.503	-0.0483435		0.503	-0.0248149
										0.504	-0.0488718		0.504	-0.0246389
										0.505	-0.0494137		0.505	-0.0239292
										0.506	-0.0499508		0.506	-0.0230384
										0.507	-0.0502393		0.507	-0.0221456
										0.507	-0.0501419		0.508	-0.0213793
										0.508	-0.0499284		0.508	-0.0214671
										0.509	-0.0497096		0.509	-0.0222282
										0.51	-0.0495272		0.51	-0.0229878
										0.511	-0.049652		0.511	-0.0237443
										0.512	-0.0498315		0.512	-0.0243425
										0.512	-0.0499967		0.512	-0.0246767
										0.513	-0.0501626		0.513	-0.0249019
										0.514	-0.0503687		0.514	-0.0251268
										0.515	-0.0507429		0.515	-0.0253403
										0.516	-0.0512915		0.516	-0.025674
										0.517	-0.0518805		0.517	-0.0261344
										0.517	-0.0524319		0.517	-0.0266106
										0.518	-0.0526104		0.518	-0.0270854
										0.519	-0.0523186		0.519	-0.0275155
										0.52	-0.0519238		0.52	-0.0276713
										0.521	-0.05153		0.521	-0.0276407
										0.522	-0.0512497		0.522	-0.0276103
										0.522	-0.0511771		0.522	-0.0275833
										0.523	-0.0512934		0.523	-0.0277084
										0.524	-0.0514449		0.524	-0.0280035
										0.525	-0.0515964		0.525	-0.0283414
										0.526	-0.0516329		0.526	-0.0286807
										0.527	-0.0516694		0.527	-0.028994
										0.527	-0.0517385		0.527	-0.0292759
										0.528	-0.0518131		0.528	-0.0295481
										0.529	-0.0518824		0.529	-0.0298204
										0.53	-0.0517504		0.53	-0.0300936
										0.531	-0.0514252		0.531	-0.0301944
										0.532	-0.0510132		0.532	-0.0301551
										0.532	-0.0505963		0.532	-0.0300998
										0.533	-0.0503285		0.533	-0.0300471
										0.534	-0.0503928		0.534	-0.0300117
										0.535	-0.0506169		0.535	-0.0299943
										0.536	-0.0508335		0.536	-0.029982
										0.537	-0.0510496		0.537	-0.0299695
										0.537	-0.0511201		0.537	-0.0299569
										0.538	-0.0511184		0.538	-0.0298548
										0.539	-0.0511498		0.539	-0.0295495
										0.54	-0.0511857		0.54	-0.0291728
										0.541	-0.0512137		0.541	-0.028796
										0.542	-0.051184		0.542	-0.0284822
										0.542	-0.0510693		0.542	-0.0286344
										0.543	-0.0509213		0.543	-0.0294015
										0.544	-0.0507735		0.544	-0.0301684
										0.545	-0.050602		0.545	-0.0309368
										0.546	-0.0502271		0.546	-0.0316661
										0.547	-0.0496632		0.547	-0.0323162
										0.547	-0.0490539		0.547	-0.0329394
										0.548	-0.0484456		0.548	-0.0335607
										0.549	-0.0480139		0.549	-0.0342113
										0.55	-0.0478822		0.55	-0.0348627
										0.551	-0.0478702		0.551	-0.0354438
										0.552	-0.0478583		0.552	-0.0360253
										0.552	-0.0478609		0.552	-0.036607
										0.553	-0.0480216		0.553	-0.036999
										0.554	-0.0483033		0.554	-0.0370908
										0.555	-0.0486016		0.555	-0.0371702
										0.556	-0.0488998		0.556	-0.0372496
										0.557	-0.0491323		0.557	-0.0373181
										0.557	-0.0493076		0.557	-0.0373837
										0.558	-0.0494724		0.558	-0.0374684
										0.559	-0.0496354		0.559	-0.0375533
										0.56	-0.0498327		0.56	-0.0376383
										0.561	-0.0501584		0.561	-0.0377188
										0.562	-0.0503692		0.562	-0.0377843
										0.562	-0.0504672		0.562	-0.0378387
										0.563	-0.0505657		0.563	-0.0378932
										0.564	-0.0506186		0.564	-0.0379043
										0.565	-0.0508276		0.565	-0.0377887
										0.566	-0.0511559		0.566	-0.0375755
										0.567	-0.0514837		0.567	-0.0373619
										0.567	-0.0518112		0.567	-0.0371482
										0.568	-0.0521124		0.568	-0.0370898
										0.569	-0.0524122		0.569	-0.0372509
										0.57	-0.0527209		0.57	-0.03743
										0.571	-0.0530297		0.571	-0.037609
										0.572	-0.0533361		0.572	-0.0379016
										0.572	-0.0536142		0.572	-0.0384442
										0.573	-0.0538768		0.573	-0.0391308
										0.574	-0.0541388		0.574	-0.0398261
										0.575	-0.0544016		0.575	-0.0404845
										0.576	-0.0546646		0.576	-0.0407808
										0.577	-0.0549303		0.577	-0.0407177
										0.577	-0.0551987		0.577	-0.0406867
										0.578	-0.0554669		0.578	-0.0406557
										0.579	-0.0556973		0.579	-0.0407055
										0.58	-0.0555039		0.58	-0.0408245
										0.581	-0.0550949		0.581	-0.04088
										0.582	-0.0546863		0.582	-0.0408967
										0.582	-0.0543023		0.582	-0.0409485
										0.583	-0.0540898		0.583	-0.0411239
										0.584	-0.0542103		0.584	-0.0411654
										0.585	-0.0546113		0.585	-0.0409639
										0.586	-0.0550187		0.586	-0.040763
										0.587	-0.0554257		0.587	-0.040521
										0.587	-0.0557662		0.587	-0.0403958
										0.588	-0.0560108		0.588	-0.0405567
										0.589	-0.0562583		0.589	-0.040864
										0.59	-0.056506		0.59	-0.0411779
										0.591	-0.0567225		0.591	-0.0413651
										0.592	-0.0568242		0.592	-0.0410564
										0.592	-0.056826		0.592	-0.0403092
										0.593	-0.0568278		0.593	-0.039564
										0.594	-0.0568296		0.594	-0.0388377
										0.595	-0.0567555		0.595	-0.0383273
										0.596	-0.0565639		0.596	-0.0383381
										0.597	-0.0563485		0.597	-0.0383984
										0.597	-0.0561327		0.597	-0.03846
										0.598	-0.0558825		0.598	-0.0385463
										0.599	-0.0554602		0.599	-0.0387097
										0.6	-0.054877		0.6	-0.0389081
										0.601	-0.0542926		0.601	-0.0391065
										0.602	-0.0537083		0.602	-0.0392352
										0.602	-0.0532671		0.602	-0.0390546
										0.603	-0.053174		0.603	-0.0385617
										0.604	-0.0532871		0.604	-0.0380651
										0.605	-0.0534002		0.605	-0.0375724
										0.606	-0.053513		0.606	-0.0370988
										0.607	-0.0534229		0.607	-0.0367261
										0.607	-0.0531178		0.607	-0.0364577
										0.608	-0.05283		0.608	-0.036189
										0.609	-0.0525416		0.609	-0.03592
										0.61	-0.0522051		0.61	-0.0357425
										0.611	-0.0517386		0.611	-0.0357947
										0.611	-0.051188		0.611	-0.0358467
										0.612	-0.0506359		0.612	-0.0358986
										0.613	-0.0500959		0.613	-0.0358739
										0.614	-0.0496785		0.614	-0.0356188
										0.615	-0.0493896		0.615	-0.0352413
										0.616	-0.0491143		0.616	-0.0348647
										0.616	-0.0488359		0.616	-0.0345133
										0.617	-0.0485655		0.617	-0.0343577
										0.618	-0.0481803		0.618	-0.0344843
										0.619	-0.0476745		0.619	-0.0345334
										0.62	-0.0471685		0.62	-0.0345821
										0.621	-0.0466914		0.621	-0.0345859
										0.621	-0.0466698		0.621	-0.0345482
										0.622	-0.0471559		0.622	-0.0346277
										0.623	-0.0477423		0.623	-0.034707
										0.624	-0.0483285		0.624	-0.034762
										0.625	-0.0487647		0.625	-0.0347148
										0.626	-0.0488594		0.626	-0.034584
										0.626	-0.0487662		0.626	-0.0344924
										0.627	-0.0486731		0.627	-0.0344003
										0.628	-0.0485797		0.628	-0.0343336
										0.629	-0.0487213		0.629	-0.0342186
										0.63	-0.0491238		0.63	-0.0339212
										0.631	-0.0495789		0.631	-0.033625
										0.631	-0.0500341		0.631	-0.0333364
										0.632	-0.0504617		0.632	-0.0332108
										0.633	-0.0506731		0.633	-0.0333727
										0.634	-0.0507292		0.634	-0.0335831
										0.635	-0.0507851		0.635	-0.0337925
										0.636	-0.0508383		0.636	-0.0339612
										0.636	-0.0508597		0.636	-0.0339143
										0.637	-0.0507664		0.637	-0.0336228
										0.638	-0.0505059		0.638	-0.0333306
										0.639	-0.0502388		0.639	-0.0330376
										0.64	-0.0499774		0.64	-0.0327706
										0.641	-0.0498064		0.641	-0.032563
										0.641	-0.0498598		0.641	-0.0323869
										0.642	-0.0500183		0.642	-0.0321989
										0.643	-0.0501767		0.643	-0.0320443
										0.644	-0.0503286		0.644	-0.0322811
										0.645	-0.050468		0.645	-0.0330548
										0.646	-0.0506127		0.646	-0.0338288
										0.646	-0.0507573		0.646	-0.0346023
										0.647	-0.0509019		0.647	-0.0353779
										0.648	-0.0510006		0.648	-0.0361753
										0.649	-0.0509261		0.649	-0.0369757
										0.65	-0.0506905		0.65	-0.0377734
										0.651	-0.0504552		0.651	-0.0385791
										0.651	-0.0502243		0.651	-0.0393314
										0.652	-0.0500486		0.652	-0.0396429
										0.653	-0.049968		0.653	-0.0399553
										0.654	-0.0498927		0.654	-0.0402663
										0.655	-0.0498173		0.655	-0.0405547
										0.656	-0.0497431		0.656	-0.0407063
										0.656	-0.0497396		0.656	-0.0408041
										0.657	-0.0498618		0.657	-0.0409016
										0.658	-0.0499844		0.658	-0.0409989
										0.659	-0.050107		0.659	-0.0411181
										0.66	-0.0502683		0.66	-0.041366
										0.661	-0.0504863		0.661	-0.0417072
										0.661	-0.0506806		0.661	-0.04205
										0.662	-0.0508743		0.662	-0.0423843
										0.663	-0.0509743		0.663	-0.0426892
										0.664	-0.0508676		0.664	-0.0429672
										0.665	-0.0506835		0.665	-0.0432455
										0.666	-0.0504993		0.666	-0.0435253
										0.666	-0.0503138		0.666	-0.043747
										0.667	-0.0502464		0.667	-0.043685
										0.668	-0.0503801		0.668	-0.0434452
										0.669	-0.0505359		0.669	-0.043206
										0.67	-0.0506915		0.67	-0.0429757
										0.671	-0.0507842		0.671	-0.0428549
										0.671	-0.0506885		0.671	-0.0430304
										0.672	-0.0504564		0.672	-0.0432036
										0.673	-0.0502233		0.673	-0.0433781
										0.674	-0.0499906		0.674	-0.0435372
										0.675	-0.049777		0.675	-0.0436576
										0.676	-0.04957		0.676	-0.0437796
										0.676	-0.049335		0.676	-0.043903
										0.677	-0.0490997		0.677	-0.0440351
										0.678	-0.0489733		0.678	-0.0442177
										0.679	-0.0492914		0.679	-0.0444617
										0.68	-0.0500087		0.68	-0.0447052
										0.681	-0.0507271		0.681	-0.0449494
										0.681	-0.0514464		0.681	-0.0451611
										0.682	-0.0518842		0.682	-0.0452805
										0.683	-0.0518677		0.683	-0.0453571
										0.684	-0.0517324		0.684	-0.0454335
										0.685	-0.0515975		0.685	-0.0454813
										0.686	-0.0515078		0.686	-0.045388
										0.686	-0.0515011		0.686	-0.0451187
										0.687	-0.0515274		0.687	-0.0448327
										0.688	-0.0515536		0.688	-0.044547
										0.689	-0.0515788		0.689	-0.0442573
										0.69	-0.0515988		0.69	-0.0440945
										0.691	-0.0516521		0.691	-0.0442642
										0.691	-0.0518434		0.691	-0.0445509
										0.692	-0.0520405		0.692	-0.0448271
										0.693	-0.0522328		0.693	-0.0449902
										0.694	-0.0523896		0.694	-0.0448282
										0.695	-0.0524879		0.695	-0.044286
										0.696	-0.05258		0.696	-0.043708
										0.696	-0.0526721		0.696	-0.0431082
										0.697	-0.0527625		0.697	-0.0426586
										0.698	-0.0528044		0.698	-0.0424093
										0.699	-0.052679		0.699	-0.0422887
										0.7	-0.0525533		0.7	-0.042168
										0.701	-0.05247		0.701	-0.0420593
										0.701	-0.0526726		0.701	-0.0420141
										0.702	-0.053345		0.702	-0.0414264
										0.703	-0.0540482		0.703	-0.0408394
										0.704	-0.0547493		0.704	-0.0402524
										0.705	-0.0553609		0.705	-0.0396652
										0.706	-0.0556233		0.706	-0.0391515
										0.706	-0.0557576		0.706	-0.0390157
										0.707	-0.0558922		0.707	-0.0388801
										0.708	-0.0560245		0.708	-0.0387627
										0.709	-0.0560667		0.709	-0.0387947
										0.71	-0.0558324		0.71	-0.038879
										0.71	-0.0555718		0.711	-0.0389634
										0.711	-0.0553108		0.711	-0.0390466
										0.712	-0.0551082		0.712	-0.0391395
										0.713	-0.055142		0.713	-0.0393526
										0.714	-0.0553648		0.714	-0.0396708
										0.715	-0.0555878		0.715	-0.0399927
										0.715	-0.0558102		0.715	-0.0402783
										0.716	-0.0560815		0.716	-0.0402844
										0.717	-0.0565036		0.717	-0.0398225
										0.718	-0.0569585		0.718	-0.0393604
										0.719	-0.0574179		0.719	-0.038895
										0.72	-0.0577131		0.72	-0.0385303
										0.72	-0.0574279		0.72	-0.0387332
										0.721	-0.0567094		0.721	-0.0390913
										0.722	-0.0559853		0.722	-0.0394488
										0.723	-0.0552962		0.723	-0.0397945
										0.724	-0.0549992		0.724	-0.0400172
										0.725	-0.055451		0.725	-0.0399654
										0.725	-0.0559472		0.725	-0.0399135
										0.726	-0.0564421		0.726	-0.0398615
										0.727	-0.0567814		0.727	-0.0398512
										0.728	-0.0566335		0.728	-0.0400807
										0.729	-0.0561905		0.729	-0.0404938
										0.73	-0.0557472		0.73	-0.0409088
										0.73	-0.0553065		0.73	-0.0413234
										0.731	-0.0550852		0.731	-0.0415368
										0.732	-0.0554255		0.732	-0.0408355
										0.733	-0.055956		0.733	-0.0399329
										0.734	-0.0564883		0.734	-0.0390358
										0.735	-0.0569863		0.735	-0.0382637
										0.735	-0.0573336		0.735	-0.0382323
										0.736	-0.0575118		0.736	-0.0390792
										0.737	-0.0576897		0.737	-0.0399272
										0.738	-0.0578679		0.738	-0.0407706
										0.739	-0.0580748		0.739	-0.0414538
										0.74	-0.0583412		0.74	-0.041499
										0.74	-0.0586129		0.74	-0.0413814
										0.741	-0.0588844		0.741	-0.0412638
										0.742	-0.0590595		0.742	-0.0411593
										0.743	-0.0589258		0.743	-0.0412655
										0.744	-0.0584151		0.744	-0.0419363
										0.745	-0.0578615		0.745	-0.0426079
										0.745	-0.0572877		0.745	-0.0432784
										0.746	-0.0567471		0.746	-0.0438907
										0.747	-0.0565445		0.747	-0.0442509
										0.748	-0.0564219		0.748	-0.0443128
										0.749	-0.0562996		0.749	-0.0443786
										0.75	-0.0561808		0.75	-0.0444487
										0.75	-0.0561016		0.75	-0.0444829
										0.751	-0.0560724		0.751	-0.0442871
										0.752	-0.0560431		0.752	-0.0440871
										0.753	-0.0560138		0.753	-0.043887
										0.754	-0.055973		0.754	-0.0436864
										0.755	-0.0558432		0.755	-0.0431349
										0.755	-0.0556791		0.755	-0.0423426
										0.756	-0.0555143		0.756	-0.0415503
										0.757	-0.0553485		0.757	-0.0407601
										0.758	-0.0551626		0.758	-0.0400872
										0.759	-0.0549288		0.759	-0.0397697
										0.76	-0.0546956		0.76	-0.039453
										0.76	-0.0544623		0.76	-0.0391348
										0.761	-0.0542836		0.761	-0.0388112
										0.762	-0.0544722		0.762	-0.038121
										0.763	-0.0548089		0.763	-0.0372917
										0.764	-0.055146		0.764	-0.0364655
										0.765	-0.0554653		0.765	-0.0356418
										0.765	-0.055638		0.765	-0.0349241
										0.766	-0.0555775		0.766	-0.0351086
										0.767	-0.0555171		0.767	-0.0352941
										0.768	-0.0554569		0.768	-0.0354797
										0.769	-0.0554492		0.769	-0.0356546
										0.77	-0.0557318		0.77	-0.0355465
										0.77	-0.0561285		0.77	-0.035167
										0.771	-0.0565266		0.771	-0.0347852
										0.772	-0.0569246		0.772	-0.0344061
										0.773	-0.057264		0.773	-0.0340511
										0.774	-0.05728		0.774	-0.0341964
										0.775	-0.0571129		0.775	-0.034396
										0.775	-0.0569439		0.775	-0.0345964
										0.776	-0.056782		0.776	-0.0347784
										0.777	-0.0566739		0.777	-0.0346403
										0.778	-0.0566769		0.778	-0.0342879
										0.779	-0.0566799		0.779	-0.0339303
										0.78	-0.0566829		0.78	-0.0335771
										0.78	-0.0566502		0.78	-0.0332341
										0.781	-0.0565059		0.781	-0.0332793
										0.782	-0.056348		0.782	-0.0333692
										0.783	-0.0561897		0.783	-0.0334589
										0.784	-0.0560326		0.784	-0.0335488
										0.785	-0.0558623		0.785	-0.0336452
										0.785	-0.0556466		0.785	-0.0337074
										0.786	-0.0554321		0.786	-0.0337694
										0.787	-0.0552167		0.787	-0.0338316
										0.788	-0.0550363		0.788	-0.033885
										0.789	-0.0549642		0.789	-0.0337761
										0.79	-0.0549355		0.79	-0.0335859
										0.79	-0.0549069		0.79	-0.0333938
										0.791	-0.0548844		0.791	-0.0332048
										0.792	-0.0549303		0.792	-0.0330607
										0.793	-0.0551048		0.793	-0.0331975
										0.794	-0.0552796		0.794	-0.0333336
										0.795	-0.0554539		0.795	-0.0334697
										0.795	-0.0556188		0.795	-0.0336339
										0.796	-0.0557545		0.796	-0.0341441
										0.797	-0.0558649		0.797	-0.0348328
										0.798	-0.0559842		0.798	-0.0355229
										0.799	-0.0561101		0.799	-0.0362123
										0.8	-0.0562404		0.8	-0.0368717
										0.8	-0.0561038		0.8	-0.0374383
										0.801	-0.0559681		0.801	-0.0379612
										0.802	-0.0558317		0.802	-0.0385157
										0.803	-0.0556944		0.803	-0.0391054
										0.804	-0.0555262		0.804	-0.0397251
										0.805	-0.0553252		0.805	-0.0404018
										0.805	-0.0551236		0.805	-0.0410855
										0.806	-0.0549235		0.806	-0.0417731
										0.807	-0.054723		0.807	-0.0424596
										0.808	-0.0545465		0.808	-0.042532
										0.809	-0.0544645		0.809	-0.0424853
										0.81	-0.0543825		0.81	-0.0424388
										0.81	-0.0543042		0.81	-0.0423921
										0.811	-0.0542695		0.811	-0.0423804
										0.812	-0.0542071		0.812	-0.0423939
										0.813	-0.054145		0.813	-0.0424106
										0.814	-0.0540832		0.814	-0.0424273
										0.814	-0.0539967		0.815	-0.0424441
										0.815	-0.0536294		0.815	-0.042625
										0.816	-0.0531928		0.816	-0.0428654
										0.817	-0.0527588		0.817	-0.0431132
										0.818	-0.0523353		0.818	-0.0433611
										0.819	-0.0520409		0.819	-0.04345
										0.819	-0.0521392		0.819	-0.0432418
										0.82	-0.0522381		0.82	-0.0429958
										0.821	-0.0523363		0.821	-0.0427481
										0.822	-0.0524225		0.822	-0.0424997
										0.823	-0.0523872		0.823	-0.0425406
										0.824	-0.0522395		0.824	-0.0427083
										0.824	-0.0520912		0.824	-0.0428871
										0.825	-0.0519521		0.825	-0.0430659
										0.826	-0.05187		0.826	-0.0431373
										0.827	-0.0517046		0.827	-0.0426535
										0.828	-0.0515124		0.828	-0.0421061
										0.829	-0.05132		0.829	-0.041564
										0.829	-0.0511202		0.829	-0.0410158
										0.83	-0.0508782		0.83	-0.0406799
										0.831	-0.0507413		0.831	-0.0404764
										0.832	-0.0506063		0.832	-0.040283
										0.833	-0.0504629		0.833	-0.0400905
										0.834	-0.0502848		0.834	-0.0399319
										0.834	-0.0501805		0.834	-0.0399137
										0.835	-0.0501366		0.835	-0.0399072
										0.836	-0.0500932		0.836	-0.0399006
										0.837	-0.0500752		0.837	-0.0398941
										0.838	-0.0502337		0.838	-0.0398891
										0.839	-0.0505851		0.839	-0.0399274
										0.839	-0.0509365		0.839	-0.0399687
										0.84	-0.0512913		0.84	-0.04001
										0.841	-0.0516322		0.841	-0.0400074
										0.842	-0.0518916		0.842	-0.0396086
										0.843	-0.0520086		0.843	-0.0391872
										0.844	-0.0521261		0.844	-0.0387672
										0.844	-0.0522446		0.844	-0.0383447
										0.845	-0.0524091		0.845	-0.0382185
										0.846	-0.0527374		0.846	-0.0382505
										0.847	-0.0530671		0.847	-0.0382881
										0.848	-0.0533973		0.848	-0.0383258
										0.849	-0.0536415		0.849	-0.0383635
										0.849	-0.0534993		0.849	-0.038193
										0.85	-0.0530538		0.85	-0.0380173
										0.851	-0.0525741		0.851	-0.0378405
										0.852	-0.0520671		0.852	-0.0376642
										0.853	-0.0515966		0.853	-0.037543
										0.854	-0.0515354		0.854	-0.0375513
										0.854	-0.0515024		0.854	-0.0375602
										0.855	-0.0514696		0.855	-0.0375695
										0.856	-0.0514367		0.856	-0.0375794
										0.857	-0.0514024		0.857	-0.0375472
										0.858	-0.0513665		0.858	-0.0374805
										0.859	-0.0513307		0.859	-0.037407
										0.859	-0.0512949		0.859	-0.0373335
										0.86	-0.0512592		0.86	-0.0372878
										0.861	-0.0511206		0.861	-0.0375051
										0.862	-0.0510515		0.862	-0.0378118
										0.863	-0.0509854		0.863	-0.038119
										0.864	-0.0509189		0.864	-0.0384269
										0.864	-0.0509394		0.864	-0.0385386
										0.865	-0.0509332		0.865	-0.0384802
										0.866	-0.0509261		0.866	-0.038387
										0.867	-0.0509189		0.867	-0.0382938
										0.868	-0.0509117		0.868	-0.0382429
										0.869	-0.0510962		0.869	-0.0382245
										0.869	-0.0512632		0.869	-0.0382119
										0.87	-0.0514299		0.87	-0.0381994
										0.871	-0.0515958		0.871	-0.0381869
										0.872	-0.0518049		0.872	-0.0382672
										0.873	-0.0523079		0.873	-0.0385023
										0.874	-0.0528159		0.874	-0.0387734
										0.874	-0.0533203		0.874	-0.0390456
										0.875	-0.0538253		0.875	-0.0393095
										0.876	-0.0536757		0.876	-0.0396115
										0.877	-0.0530846		0.877	-0.0399245
										0.878	-0.0524954		0.878	-0.0402388
										0.879	-0.0519054		0.879	-0.0405518
										0.879	-0.0511926		0.879	-0.0407833
										0.88	-0.0509392		0.88	-0.0409397
										0.881	-0.0506836		0.881	-0.0410816
										0.882	-0.0504296		0.882	-0.041224
										0.883	-0.0501846		0.883	-0.0414193
										0.884	-0.0502446		0.884	-0.04146
										0.884	-0.0502787		0.884	-0.04146
										0.885	-0.0503128		0.885	-0.04146
										0.886	-0.0503469		0.886	-0.04146
										0.887	-0.0503614		0.887	-0.0411842
										0.888	-0.049937		0.888	-0.0407693
										0.889	-0.0494427		0.889	-0.0403361
										0.889	-0.0489531		0.889	-0.0399033
										0.89	-0.0484759		0.89	-0.0394711
										0.891	-0.0483114		0.891	-0.039534
										0.892	-0.0486501		0.892	-0.0397461
										0.893	-0.0489878		0.893	-0.0399684
										0.894	-0.0493253		0.894	-0.0401901
										0.894	-0.0496398		0.894	-0.0403961
										0.895	-0.0496323		0.895	-0.040392
										0.896	-0.0495796		0.896	-0.040349
										0.897	-0.0495269		0.897	-0.0403058
										0.898	-0.049478		0.898	-0.040263
										0.899	-0.0495255		0.899	-0.0403251
										0.899	-0.0501725		0.899	-0.04051
										0.9	-0.050821		0.9	-0.0407123
										0.901	-0.0514665		0.901	-0.0409144
										0.902	-0.0520907		0.902	-0.0410881
										0.903	-0.0524735		0.903	-0.0406473
										0.904	-0.0525892		0.904	-0.0401159
										0.904	-0.0527131		0.904	-0.0395841
										0.905	-0.0528443		0.905	-0.0390517
										0.906	-0.0530101		0.906	-0.0385249
										0.907	-0.053155		0.907	-0.0379528
										0.908	-0.053188		0.908	-0.0374175
										0.909	-0.0531988		0.909	-0.0368723
										0.909	-0.0532095		0.909	-0.0362911
										0.91	-0.0533107		0.91	-0.0363435
										0.911	-0.0537004		0.911	-0.0367952
										0.912	-0.0541395		0.912	-0.0372471
										0.913	-0.0545781		0.913	-0.0376987
										0.913	-0.0549171		0.914	-0.0380339
										0.914	-0.0547415		0.914	-0.038227
										0.915	-0.0544213		0.915	-0.0383791
										0.916	-0.0540944		0.916	-0.0385315
										0.917	-0.0537652		0.917	-0.038672
										0.918	-0.053836		0.918	-0.0385388
										0.918	-0.0546193		0.918	-0.038183
										0.919	-0.055508		0.919	-0.037787
										0.92	-0.0563967		0.92	-0.0373928
										0.921	-0.0572813		0.921	-0.0369314
										0.922	-0.057381		0.922	-0.0363139
										0.923	-0.0572309		0.923	-0.0356339
										0.923	-0.0570617		0.923	-0.0349529
										0.924	-0.0568932		0.924	-0.0342688
										0.925	-0.056799		0.925	-0.0341312
										0.926	-0.0569923		0.926	-0.0342684
										0.927	-0.0572222		0.927	-0.034409
										0.928	-0.0574505		0.928	-0.03455
										0.928	-0.0576789		0.928	-0.034664
										0.929	-0.0578922		0.929	-0.034925
										0.93	-0.0577726		0.93	-0.0353284
										0.931	-0.0576148		0.931	-0.0357658
										0.932	-0.0574583		0.932	-0.0362017
										0.933	-0.0572137		0.933	-0.0364195
										0.933	-0.0570467		0.933	-0.0363563
										0.934	-0.0568897		0.934	-0.0362119
										0.935	-0.0567314		0.935	-0.036068
										0.936	-0.0565749		0.936	-0.0359229
										0.937	-0.056415		0.937	-0.0356855
										0.938	-0.0562323		0.938	-0.0352661
										0.938	-0.0560482		0.938	-0.0347861
										0.939	-0.055863		0.939	-0.0343028
										0.94	-0.0556776		0.94	-0.0337333
										0.941	-0.0550348		0.941	-0.0333258
										0.942	-0.054404		0.942	-0.0330258
										0.943	-0.0537826		0.943	-0.0327383
										0.943	-0.0531539		0.943	-0.0324513
										0.944	-0.0525823		0.944	-0.0324949
										0.945	-0.0524599		0.945	-0.0326968
										0.946	-0.052391		0.946	-0.0329117
										0.947	-0.0523235		0.947	-0.0331262
										0.948	-0.0522555		0.948	-0.0334433
										0.948	-0.0523984		0.948	-0.0339106
										0.949	-0.0527271		0.949	-0.0344206
										0.95	-0.0530638		0.95	-0.0349304
										0.951	-0.0533999		0.951	-0.0354392
										0.952	-0.0537082		0.952	-0.0355633
										0.953	-0.0533312		0.953	-0.0356116
										0.953	-0.0526546		0.953	-0.0356761
										0.954	-0.0519686		0.954	-0.0357406
										0.955	-0.0512841		0.955	-0.0357722
										0.956	-0.0508093		0.956	-0.0357928
										0.957	-0.0506802		0.957	-0.0358132
										0.958	-0.0505738		0.958	-0.0358335
										0.958	-0.0504608		0.958	-0.0358538
										0.959	-0.0502764		0.959	-0.0358399
										0.96	-0.0498747		0.96	-0.0358028
										0.961	-0.0494588		0.961	-0.0357646
										0.962	-0.049064		0.962	-0.0357264
										0.963	-0.0486692		0.963	-0.0356932
										0.963	-0.0484299		0.963	-0.0359047
										0.964	-0.0482088		0.964	-0.0363418
										0.965	-0.0479755		0.965	-0.0367785
										0.966	-0.0477421		0.966	-0.0372155
										0.967	-0.047508		0.967	-0.0376358
										0.968	-0.0471598		0.968	-0.0380094
										0.968	-0.04673		0.968	-0.0383541
										0.969	-0.0462882		0.969	-0.0386984
										0.97	-0.0458437		0.97	-0.0390427
										0.971	-0.045621		0.971	-0.0391392
										0.972	-0.0459989		0.972	-0.0389583
										0.973	-0.0465606		0.973	-0.03872
										0.973	-0.0471281		0.973	-0.0384818
										0.974	-0.0476992		0.974	-0.0383231
										0.975	-0.047933		0.975	-0.0384672
										0.976	-0.0479473		0.976	-0.0388045
										0.977	-0.0479257		0.977	-0.0391409
										0.978	-0.0479041		0.978	-0.0394776
										0.978	-0.047941		0.978	-0.039942
										0.979	-0.0483171		0.979	-0.0406005
										0.98	-0.0488097		0.98	-0.041331
										0.981	-0.0493132		0.981	-0.042064
										0.982	-0.0498151		0.982	-0.0427972
										0.983	-0.0501975		0.983	-0.0433304
										0.983	-0.0504034		0.983	-0.0436933
										0.984	-0.0505732		0.984	-0.0440413
										0.985	-0.0507428		0.985	-0.0443897
										0.986	-0.0509122		0.986	-0.0447063
										0.987	-0.0507856		0.987	-0.0449704
										0.988	-0.0504392		0.988	-0.0452122
										0.988	-0.0500545		0.988	-0.0454543
										0.989	-0.0496688		0.989	-0.045671
										0.99	-0.0492647		0.99	-0.0456299
										0.991	-0.0488029		0.991	-0.0454271
										0.992	-0.0483315		0.992	-0.045224
										0.993	-0.0478552		0.993	-0.0450202
										0.993	-0.0473835		0.993	-0.0449016
										0.994	-0.0472373		0.994	-0.0449157
										0.995	-0.0473445		0.995	-0.0449757
										0.996	-0.0474903		0.996	-0.0450355
										0.997	-0.0476374		0.997	-0.0450851
										0.998	-0.0477172		0.998	-0.0447594
										0.998	-0.0473776		0.998	-0.0442517
										0.999	-0.0469179		0.999	-0.0437442
										1	-0.0464533		1	-0.0432377
										1.001	-0.0459885		1.001	-0.0429187
										1.002	-0.0455559		1.002	-0.0427529
										1.003	-0.0455913		1.003	-0.0426175
										1.003	-0.0457126		1.003	-0.0424821
										1.004	-0.0458343		1.004	-0.042346
										1.005	-0.0459753		1.005	-0.0423632
										1.006	-0.0462748		1.006	-0.0424466
										1.007	-0.04659		1.007	-0.0425304
										1.008	-0.0469045		1.008	-0.0426142
										1.008	-0.047219		1.008	-0.04265
										1.009	-0.0475494		1.009	-0.0425542
										1.01	-0.0476303		1.01	-0.0424123
										1.011	-0.0476543		1.011	-0.0422705
										1.012	-0.0476799		1.012	-0.0421287
										1.013	-0.0477062		1.013	-0.0418363
										1.013	-0.0475854		1.013	-0.0414643
										1.014	-0.0473608		1.014	-0.0411074
										1.015	-0.0471307		1.015	-0.040757
										1.016	-0.0469011		1.016	-0.04043
										1.017	-0.0467356		1.017	-0.0401273
										1.017	-0.0467559		1.018	-0.0398191
										1.018	-0.0468666		1.018	-0.0395098
										1.019	-0.046977		1.019	-0.0392001
										1.02	-0.0470873		1.02	-0.0390509
										1.021	-0.0470677		1.021	-0.0391284
										1.022	-0.0470023		1.022	-0.0392587
										1.022	-0.0469553		1.022	-0.0393892
										1.023	-0.046908		1.023	-0.0395196
										1.024	-0.0468916		1.024	-0.0393521
										1.025	-0.0470656		1.025	-0.0388338
										1.026	-0.0473361		1.026	-0.0382807
										1.027	-0.0476073		1.027	-0.0377268
										1.027	-0.0478781		1.027	-0.0372074
										1.028	-0.0480881		1.028	-0.0368495
										1.029	-0.0483112		1.029	-0.0366217
										1.03	-0.0485589		1.03	-0.0363938
										1.031	-0.0488078		1.031	-0.0361874
										1.032	-0.049055		1.032	-0.0362095
										1.032	-0.049218		1.032	-0.0364392
										1.033	-0.0493294		1.033	-0.0366755
										1.034	-0.0494358		1.034	-0.0369106
										1.035	-0.0495425		1.035	-0.037051
										1.036	-0.049708		1.036	-0.0370152
										1.037	-0.0500044		1.037	-0.0368986
										1.037	-0.0503519		1.037	-0.036781
										1.038	-0.0507022		1.038	-0.0366635
										1.039	-0.0510508		1.039	-0.0367302
										1.04	-0.0514249		1.04	-0.0369505
										1.041	-0.0518401		1.041	-0.0371625
										1.042	-0.0522712		1.042	-0.0373753
										1.042	-0.0526997		1.042	-0.0376371
										1.043	-0.0528966		1.043	-0.0380472
										1.044	-0.0524697		1.044	-0.0385462
										1.045	-0.0518167		1.045	-0.0390434
										1.046	-0.0511651		1.046	-0.0395432
										1.047	-0.0505787		1.047	-0.0396144
										1.047	-0.0505742		1.047	-0.0392605
										1.048	-0.0508055		1.048	-0.0388435
										1.049	-0.0510396		1.049	-0.0384255
										1.05	-0.0512731		1.05	-0.0380567
										1.051	-0.0514596		1.051	-0.0378649
										1.052	-0.051836		1.052	-0.0377777
										1.052	-0.0522895		1.052	-0.0376918
										1.053	-0.0527446		1.053	-0.0376055
										1.054	-0.0531988		1.054	-0.0376755
										1.055	-0.0535394		1.055	-0.0378965
										1.056	-0.0538194		1.056	-0.0381455
										1.057	-0.0540906		1.057	-0.0383941
										1.057	-0.0543621		1.057	-0.0385582
										1.058	-0.0546079		1.058	-0.0386314
										1.059	-0.0546777		1.059	-0.0386828
										1.06	-0.0546939		1.06	-0.038734
										1.061	-0.05471		1.061	-0.0387853
										1.062	-0.0547262		1.062	-0.0387003
										1.062	-0.0545844		1.062	-0.0385131
										1.063	-0.0543274		1.063	-0.0383193
										1.064	-0.0540341		1.064	-0.0381259
										1.065	-0.0537217		1.065	-0.0379322
										1.066	-0.0534085		1.066	-0.0383339
										1.067	-0.0530817		1.067	-0.0391892
										1.067	-0.052729		1.067	-0.0400477
										1.068	-0.0523764		1.068	-0.0408793
										1.069	-0.0520243		1.069	-0.0416722
										1.07	-0.0517737		1.07	-0.0421161
										1.071	-0.0516623		1.071	-0.042063
										1.072	-0.0515918		1.072	-0.0420098
										1.072	-0.0515213		1.072	-0.0419566
										1.073	-0.0514915		1.073	-0.0419089
										1.074	-0.0516644		1.074	-0.0418731
										1.075	-0.0519953		1.075	-0.0418415
										1.076	-0.0523325		1.076	-0.0418098
										1.077	-0.05267		1.077	-0.0418387
										1.077	-0.0531075		1.077	-0.0421091
										1.078	-0.0536391		1.078	-0.0426112
										1.079	-0.0541782		1.079	-0.043112
										1.08	-0.0547177		1.08	-0.0436152
										1.081	-0.0551645		1.081	-0.0440171
										1.082	-0.0552312		1.082	-0.0442359
										1.082	-0.0550455		1.082	-0.0444161
										1.083	-0.0548605		1.083	-0.0445971
										1.084	-0.0546752		1.084	-0.044706
										1.085	-0.054549		1.085	-0.0445415
										1.086	-0.0545192		1.086	-0.0441286
										1.087	-0.0545275		1.087	-0.0437153
										1.087	-0.0545359		1.087	-0.0433025
										1.088	-0.0545005		1.088	-0.0429657
										1.089	-0.0540362		1.089	-0.0427917
										1.09	-0.0532686		1.09	-0.0426938
										1.091	-0.0525014		1.091	-0.0425957
										1.092	-0.0517364		1.092	-0.0424912
										1.092	-0.0512364		1.092	-0.0423075
										1.093	-0.0511313		1.093	-0.0420282
										1.094	-0.0511733		1.094	-0.0417468
										1.095	-0.0512153		1.095	-0.041465
										1.096	-0.0512575		1.096	-0.0412986
										1.097	-0.0511109		1.097	-0.0413586
										1.097	-0.0508247		1.097	-0.0415185
										1.098	-0.0505437		1.098	-0.0416776
										1.099	-0.0502623		1.099	-0.0418174
										1.1	-0.0500328		1.1	-0.0416841
										1.101	-0.0499993		1.101	-0.0412407
										1.102	-0.0500874		1.102	-0.0407973
										1.102	-0.0501755		1.102	-0.0403553
										1.103	-0.0502633		1.103	-0.0401111
										1.104	-0.0505061		1.104	-0.0401672
										1.105	-0.0509114		1.105	-0.0403042
										1.106	-0.0513514		1.106	-0.0404408
										1.107	-0.0517923		1.107	-0.0405779
										1.107	-0.0520755		1.107	-0.0404758
										1.108	-0.0519906		1.108	-0.0400563
										1.109	-0.051727		1.109	-0.0395791
										1.11	-0.051464		1.11	-0.0391025
										1.111	-0.0512004		1.111	-0.0386416
										1.112	-0.0510925		1.112	-0.0384101
										1.112	-0.0511062		1.112	-0.0384012
										1.113	-0.0511313		1.113	-0.0383922
										1.114	-0.0511564		1.114	-0.0383832
										1.115	-0.0512277		1.115	-0.0384476
										1.116	-0.0513086		1.116	-0.0386393
										1.116	-0.0513742		1.117	-0.0388846
										1.117	-0.0514391		1.117	-0.03913
										1.118	-0.0515079		1.118	-0.0392777
										1.119	-0.0513326		1.119	-0.0390459
										1.12	-0.0506163		1.12	-0.0385494
										1.121	-0.0497568		1.121	-0.0380787
										1.121	-0.0488978		1.121	-0.0376297
										1.122	-0.0481569		1.122	-0.0372476
										1.123	-0.0479651		1.123	-0.0370341
										1.124	-0.0483681		1.124	-0.0368091
										1.125	-0.0487707		1.125	-0.0365848
										1.126	-0.0491737		1.126	-0.0363883
										1.126	-0.0495664		1.126	-0.0363566
										1.127	-0.049949		1.127	-0.0365644
										1.128	-0.0503375		1.128	-0.036783
										1.129	-0.0507238		1.129	-0.0370024
										1.13	-0.0511129		1.13	-0.0372151
										1.131	-0.0515093		1.131	-0.0373747
										1.131	-0.0519087		1.131	-0.0374488
										1.132	-0.0523062		1.132	-0.0375228
										1.133	-0.0527031		1.133	-0.037601
										1.134	-0.0528662		1.134	-0.0378057
										1.135	-0.0525409		1.135	-0.0383122
										1.136	-0.0520232		1.136	-0.0388399
										1.136	-0.0515042		1.136	-0.0393672
										1.137	-0.0509936		1.137	-0.0397475
										1.138	-0.0507683		1.138	-0.0395648
										1.139	-0.0509296		1.139	-0.038876
										1.14	-0.0510912		1.14	-0.0381824
										1.141	-0.0512533		1.141	-0.0375085
										1.141	-0.0513089		1.141	-0.0370974
										1.142	-0.0511219		1.142	-0.0372697
										1.143	-0.0508061		1.143	-0.0375521
										1.144	-0.0504901		1.144	-0.0378353
										1.145	-0.0502035		1.145	-0.0379711
										1.146	-0.0499396		1.146	-0.0377536
										1.146	-0.0496349		1.146	-0.0374545
										1.147	-0.0493037		1.147	-0.0371594
										1.148	-0.0489736		1.148	-0.0368648
										1.149	-0.0486485		1.149	-0.036632
										1.15	-0.0484429		1.15	-0.0365692
										1.151	-0.0483784		1.151	-0.0365931
										1.151	-0.0483138		1.151	-0.036617
										1.152	-0.0483213		1.152	-0.0366757
										1.153	-0.0484661		1.153	-0.0368865
										1.154	-0.0486588		1.154	-0.0372739
										1.155	-0.0488349		1.155	-0.0376845
										1.156	-0.0490101		1.156	-0.0380938
										1.156	-0.0489625		1.156	-0.0384298
										1.157	-0.0485656		1.157	-0.0385588
										1.158	-0.0480689		1.158	-0.0385683
										1.159	-0.0475709		1.159	-0.0385779
										1.16	-0.0471352		1.16	-0.0385939
										1.161	-0.0472389		1.161	-0.0386326
										1.161	-0.047913		1.161	-0.0386458
										1.162	-0.0486475		1.162	-0.0385811
										1.163	-0.0493845		1.163	-0.0385164
										1.164	-0.0499518		1.164	-0.0384671
										1.165	-0.0501349		1.165	-0.0385709
										1.166	-0.0501038		1.166	-0.0389035
										1.166	-0.0500729		1.166	-0.0392722
										1.167	-0.0500418		1.167	-0.0396414
										1.168	-0.0499866		1.168	-0.0399058
										1.169	-0.0499132		1.169	-0.0398167
										1.17	-0.0498479		1.17	-0.0394338
										1.171	-0.0497846		1.171	-0.0390498
										1.171	-0.0497295		1.171	-0.0386905
										1.172	-0.049837		1.172	-0.0385256
										1.173	-0.0503414		1.173	-0.0386181
										1.174	-0.0508448		1.174	-0.0387431
										1.175	-0.0513491		1.175	-0.0388612
										1.176	-0.0518049		1.176	-0.0389214
										1.176	-0.0520589		1.176	-0.0386877
										1.177	-0.052151		1.177	-0.0383229
										1.178	-0.0522431		1.178	-0.0379583
										1.179	-0.0523296		1.179	-0.0376306
										1.18	-0.052286		1.18	-0.0376465
										1.181	-0.0519272		1.181	-0.0384273
										1.181	-0.0515678		1.181	-0.0392439
										1.182	-0.0512102		1.182	-0.0400615
										1.183	-0.0508992		1.183	-0.0407907
										1.184	-0.0507223		1.184	-0.0410557
										1.185	-0.0505748		1.185	-0.0410838
										1.186	-0.050428		1.186	-0.0411119
										1.186	-0.0502624		1.186	-0.0411399
										1.187	-0.0501041		1.187	-0.0411184
										1.188	-0.0500842		1.188	-0.0408697
										1.189	-0.0500902		1.189	-0.0405954
										1.19	-0.0500961		1.19	-0.0403226
										1.191	-0.0501489		1.191	-0.0400638
										1.191	-0.0502954		1.191	-0.0398938
										1.192	-0.0504048		1.192	-0.0398209
										1.193	-0.0505149		1.193	-0.0397482
										1.194	-0.0505755		1.194	-0.0396751
										1.195	-0.0503995		1.195	-0.0395365
										1.196	-0.0499448		1.196	-0.0391227
										1.196	-0.0494876		1.196	-0.0386182
										1.197	-0.049031		1.197	-0.0381173
										1.198	-0.0487493		1.198	-0.0376239
										1.199	-0.0489507		1.199	-0.0372167
										1.2	-0.0493942		1.2	-0.0369901
										1.201	-0.0498412		1.201	-0.0367644
										1.201	-0.0502381		1.201	-0.036538
										1.202	-0.0503034		1.202	-0.0363238
										1.203	-0.0499366		1.203	-0.0361714
										1.204	-0.0495688		1.204	-0.0360797
										1.205	-0.0492016		1.205	-0.0359884
										1.206	-0.0488489		1.206	-0.0358969
										1.206	-0.0485557		1.206	-0.0357966
										1.207	-0.0483116		1.207	-0.0356467
										1.208	-0.048067		1.208	-0.035451
										1.209	-0.0478224		1.209	-0.0352542
										1.21	-0.0475347		1.21	-0.0351015
										1.211	-0.047194		1.211	-0.0352326
										1.211	-0.0468632		1.211	-0.0357753
										1.212	-0.0465329		1.212	-0.0363152
										1.213	-0.046216		1.213	-0.0368564
										1.214	-0.0456966		1.214	-0.037329
										1.215	-0.0448991		1.215	-0.0375308
										1.216	-0.0441025		1.216	-0.0376622
										1.216	-0.0433059		1.216	-0.0377938
										1.217	-0.042709		1.217	-0.0379345
										1.218	-0.0424788		1.218	-0.03811
										1.219	-0.0423976		1.219	-0.0383037
										1.22	-0.0423162		1.22	-0.0384972
										1.22	-0.0421716		1.221	-0.0386913
										1.221	-0.0419213		1.221	-0.0387754
										1.222	-0.0416393		1.222	-0.0385044
										1.223	-0.041374		1.223	-0.0381759
										1.224	-0.0411196		1.224	-0.0378464
										1.225	-0.0409163		1.225	-0.0375585
										1.225	-0.0409631		1.225	-0.0374507
										1.226	-0.0411379		1.226	-0.0375245
										1.227	-0.0413121		1.227	-0.037596
										1.228	-0.0414869		1.228	-0.0376627
										1.229	-0.0415933		1.229	-0.0377345
										1.23	-0.0414355		1.23	-0.0380338
										1.23	-0.0412489		1.23	-0.0383884
										1.231	-0.0410623		1.231	-0.0387419
										1.232	-0.0409419		1.232	-0.0390957
										1.233	-0.0411039		1.233	-0.0392725
										1.234	-0.0414568		1.234	-0.0390666
										1.235	-0.0418101		1.235	-0.038861
										1.235	-0.0421534		1.235	-0.0386567
										1.236	-0.0424087		1.236	-0.0384522
										1.237	-0.0424557		1.237	-0.0383537
										1.238	-0.0425051		1.238	-0.0382629
										1.239	-0.0425547		1.239	-0.038173
										1.24	-0.04255		1.24	-0.0380833
										1.24	-0.0422925		1.24	-0.0380028
										1.241	-0.0417904		1.241	-0.0379903
										1.242	-0.0412865		1.242	-0.0379777
										1.243	-0.0407964		1.243	-0.0379651
										1.244	-0.0405297		1.244	-0.0379523
										1.245	-0.0407713		1.245	-0.0379327
										1.245	-0.041013		1.245	-0.0379088
										1.246	-0.0412563		1.246	-0.0378849
										1.247	-0.0414382		1.247	-0.0378601
										1.248	-0.0413855		1.248	-0.037804
										1.249	-0.0411373		1.249	-0.0374986
										1.25	-0.0408893		1.25	-0.0371904
										1.25	-0.0406558		1.25	-0.0368853
										1.251	-0.0406726		1.251	-0.03657
										1.252	-0.0412333		1.252	-0.0360759
										1.253	-0.0417953		1.253	-0.0355041
										1.254	-0.0423552		1.254	-0.0349319
										1.255	-0.0429337		1.255	-0.0343773
										1.255	-0.0435525		1.255	-0.0339923
										1.256	-0.0441816		1.256	-0.0339961
										1.257	-0.0448116		1.257	-0.034023
										1.258	-0.0454397		1.258	-0.0340498
										1.259	-0.0459892		1.259	-0.0340623
										1.26	-0.0463465		1.26	-0.033929
										1.26	-0.0466645		1.26	-0.0338023
										1.261	-0.046983		1.261	-0.0336759
										1.262	-0.0473158		1.262	-0.0335484
										1.263	-0.0476671		1.263	-0.0334125
										1.264	-0.0479933		1.264	-0.0331984
										1.265	-0.0483163		1.265	-0.0330169
										1.265	-0.0486423		1.265	-0.0328363
										1.266	-0.0489512		1.266	-0.0326657
										1.267	-0.0492069		1.267	-0.0325799
										1.268	-0.0494224		1.268	-0.0324633
										1.269	-0.049638		1.269	-0.0323476
										1.27	-0.049833		1.27	-0.032237
										1.27	-0.0499578		1.27	-0.0321745
										1.271	-0.0500229		1.271	-0.0322135
										1.272	-0.0500881		1.272	-0.0322321
										1.273	-0.0501532		1.273	-0.0322505
										1.274	-0.0502168		1.274	-0.0322654
										1.275	-0.0502626		1.275	-0.0322738
										1.275	-0.0502809		1.275	-0.0323839
										1.276	-0.0502983		1.276	-0.032494
										1.277	-0.0503001		1.277	-0.032604
										1.278	-0.0502606		1.278	-0.0327191
										1.279	-0.0503379		1.279	-0.0328777
										1.28	-0.0504162		1.28	-0.033092
										1.28	-0.0504944		1.28	-0.033301
										1.281	-0.0505657		1.281	-0.0334853
										1.282	-0.0505743		1.282	-0.0334835
										1.283	-0.0505474		1.283	-0.033099
										1.284	-0.0505205		1.284	-0.032669
										1.285	-0.0504881		1.285	-0.0322394
										1.285	-0.0503578		1.285	-0.0318374
										1.286	-0.0498068		1.286	-0.0317614
										1.287	-0.0492547		1.287	-0.0317656
										1.288	-0.0487055		1.288	-0.0317746
										1.289	-0.0482218		1.289	-0.0317836
										1.29	-0.0482477		1.29	-0.0317171
										1.29	-0.0486225		1.29	-0.0316458
										1.291	-0.0489996		1.291	-0.0315748
										1.292	-0.0493791		1.292	-0.0315037
										1.293	-0.0497185		1.293	-0.0314323
										1.294	-0.049722		1.294	-0.0315182
										1.295	-0.0497257		1.295	-0.0316541
										1.295	-0.0497292		1.295	-0.0317927
										1.296	-0.0496962		1.296	-0.0319309
										1.297	-0.0494426		1.297	-0.0318553
										1.298	-0.0490994		1.298	-0.0312651
										1.299	-0.0487553		1.299	-0.0306406
										1.3	-0.0483977		1.3	-0.0300183
										1.3	-0.0479948		1.3	-0.0293934
										1.301	-0.0477354		1.301	-0.0289298
										1.302	-0.0475213		1.302	-0.0285384
										1.303	-0.047307		1.303	-0.0281519
										1.304	-0.0470887		1.304	-0.0277667
										1.305	-0.0469113		1.305	-0.0273841
										1.305	-0.047017		1.305	-0.0271939
										1.306	-0.0471223		1.306	-0.0270112
										1.307	-0.04723		1.307	-0.0268296
										1.308	-0.0473267		1.308	-0.0266475
										1.309	-0.0472703		1.309	-0.0264133
										1.31	-0.0471677		1.31	-0.0262052
										1.31	-0.0470652		1.31	-0.0259981
										1.311	-0.0469615		1.311	-0.0257944
										1.312	-0.0468687		1.312	-0.0255485
										1.313	-0.0468365		1.313	-0.0257603
										1.314	-0.0468043		1.314	-0.0260533
										1.315	-0.0467748		1.315	-0.0263467
										1.315	-0.0467261		1.315	-0.0266413
										1.316	-0.0464987		1.316	-0.0269507
										1.317	-0.0462258		1.317	-0.0272185
										1.318	-0.0459517		1.318	-0.0274875
										1.319	-0.0456521		1.319	-0.0277567
										1.319	-0.0452457		1.32	-0.0280244
										1.32	-0.0449225		1.32	-0.0282913
										1.321	-0.0446018		1.321	-0.0285288
										1.322	-0.0443101		1.322	-0.0287678
										1.323	-0.0442153		1.323	-0.0290067
										1.324	-0.0443926		1.324	-0.0294297
										1.324	-0.0446107		1.324	-0.029459
										1.325	-0.044829		1.325	-0.0294882
										1.326	-0.0450636		1.326	-0.029517
										1.327	-0.0453998		1.327	-0.0295081
										1.328	-0.0458694		1.328	-0.0292191
										1.329	-0.046337		1.329	-0.0289247
										1.329	-0.046786		1.329	-0.0286303
										1.33	-0.0471957		1.33	-0.0283387
										1.331	-0.0474843		1.331	-0.0281489
										1.332	-0.047763		1.332	-0.02811
										1.333	-0.0480438		1.333	-0.0280808
										1.334	-0.0483253		1.334	-0.0280519
										1.334	-0.0484904		1.334	-0.0280251
										1.335	-0.0483705		1.335	-0.0280283
										1.336	-0.0482374		1.336	-0.0283608
										1.337	-0.0481045		1.337	-0.0287823
										1.338	-0.0479713		1.338	-0.0292064
										1.339	-0.0476239		1.339	-0.029689
										1.339	-0.0471989		1.339	-0.0300297
										1.34	-0.0467707		1.34	-0.0301266
										1.341	-0.0463411		1.341	-0.0301695
										1.342	-0.0462419		1.342	-0.0302126
										1.343	-0.0465769		1.343	-0.0302813
										1.344	-0.04692		1.344	-0.0303577
										1.344	-0.0472654		1.344	-0.0304347
										1.345	-0.047606		1.345	-0.0305119
										1.346	-0.0477241		1.346	-0.0305851
										1.347	-0.0477627		1.347	-0.0308938
										1.348	-0.0478008		1.348	-0.0313687
										1.349	-0.0478393		1.349	-0.0318694
										1.349	-0.0478732		1.349	-0.0323691
										1.35	-0.0480044		1.35	-0.0328071
										1.351	-0.0481359		1.351	-0.0330922
										1.352	-0.0482669		1.352	-0.033341
										1.353	-0.048398		1.353	-0.0335863
										1.354	-0.0484361		1.354	-0.033832
										1.354	-0.0483392		1.354	-0.0334258
										1.355	-0.0482437		1.355	-0.0326193
										1.356	-0.0481469		1.356	-0.0317517
										1.357	-0.048035		1.357	-0.0308901
										1.358	-0.0479873		1.358	-0.0300507
										1.359	-0.0479497		1.359	-0.0296214
										1.359	-0.0479121		1.359	-0.029309
										1.36	-0.0478836		1.36	-0.0290017
										1.361	-0.0481057		1.361	-0.028695
										1.362	-0.0483756		1.362	-0.0283613
										1.363	-0.0486462		1.363	-0.0279743
										1.364	-0.0489093		1.364	-0.0275746
										1.364	-0.0490084		1.364	-0.0271716
										1.365	-0.0490011		1.365	-0.0267792
										1.366	-0.049047		1.366	-0.0267288
										1.367	-0.0490929		1.367	-0.0267147
										1.368	-0.0491334		1.368	-0.0266979
										1.369	-0.049069		1.369	-0.0266813
										1.369	-0.0487798		1.369	-0.0268311
										1.37	-0.0484929		1.37	-0.0272528
										1.371	-0.0482025		1.371	-0.0277106
										1.372	-0.0479028		1.372	-0.028166
										1.373	-0.0474415		1.373	-0.028628
										1.374	-0.0469155		1.374	-0.0286019
										1.374	-0.0463888		1.374	-0.0283386
										1.375	-0.045864		1.375	-0.0280539
										1.376	-0.0453984		1.376	-0.0277671
										1.377	-0.0451223		1.377	-0.027411
										1.378	-0.0448482		1.378	-0.0265639
										1.379	-0.0445708		1.379	-0.0256684
										1.379	-0.0443375		1.379	-0.0247705
										1.38	-0.0445212		1.38	-0.0238731
										1.381	-0.0449443		1.381	-0.0238482
										1.382	-0.0453694		1.382	-0.0243618
										1.383	-0.0457618		1.383	-0.0249177
										1.384	-0.0459159		1.384	-0.025471
										1.384	-0.0457549		1.384	-0.0260281
										1.385	-0.0455699		1.385	-0.0263926
										1.386	-0.0453804		1.386	-0.0267394
										1.387	-0.0451907		1.387	-0.0270865
										1.388	-0.0452777		1.388	-0.0274063
										1.389	-0.0453155		1.389	-0.0274498
										1.389	-0.0453363		1.389	-0.0273068
										1.39	-0.0453573		1.39	-0.0271013
										1.391	-0.0453642		1.391	-0.0268938
										1.392	-0.0452916		1.392	-0.0266869
										1.393	-0.0452281		1.393	-0.0266187
										1.394	-0.0451677		1.394	-0.0266318
										1.394	-0.0451074		1.394	-0.0266521
										1.395	-0.0451785		1.395	-0.0266724
										1.396	-0.0451399		1.396	-0.0266945
										1.397	-0.0450832		1.397	-0.0267766
										1.398	-0.0450265		1.398	-0.0268848
										1.399	-0.0449696		1.399	-0.0269929
										1.399	-0.044931		1.399	-0.0271008
										1.4	-0.0451174		1.4	-0.0271468
										1.401	-0.0453315		1.401	-0.0271339
										1.402	-0.0455462		1.402	-0.0271076
										1.403	-0.0457641		1.403	-0.0270813
										1.404	-0.0457725		1.404	-0.0270268
										1.404	-0.0456062		1.404	-0.0269181
										1.405	-0.045422		1.405	-0.0267927
										1.406	-0.0452382		1.406	-0.0266673
										1.407	-0.0449347		1.407	-0.0265414
										1.408	-0.0449048		1.408	-0.0266449
										1.409	-0.0449018		1.409	-0.0268485
										1.409	-0.0448988		1.409	-0.0270582
										1.41	-0.0448978		1.41	-0.0272688
										1.411	-0.0448617		1.411	-0.0272638
										1.412	-0.0446982		1.412	-0.0268601
										1.413	-0.0445246		1.413	-0.0263441
										1.414	-0.0443498		1.414	-0.0258255
										1.414	-0.0443259		1.414	-0.0253075
										1.415	-0.0446724		1.415	-0.025372
										1.416	-0.0451192		1.416	-0.0258063
										1.417	-0.045569		1.417	-0.0262963
										1.418	-0.0460206		1.418	-0.0267846
										1.419	-0.0463054		1.419	-0.0273562
										1.419	-0.046015		1.419	-0.0281714
										1.42	-0.0456963		1.42	-0.0290562
										1.421	-0.0453748		1.421	-0.0299283
										1.422	-0.0449315		1.422	-0.0308104
										1.423	-0.0444785		1.423	-0.0312848
										1.423	-0.0441002		1.424	-0.0314959
										1.424	-0.0437251		1.424	-0.031667
										1.425	-0.0433522		1.425	-0.0318386
										1.426	-0.0430242		1.426	-0.0319444
										1.427	-0.0432179		1.427	-0.0319624
										1.428	-0.0434261		1.428	-0.0319671
										1.428	-0.0436325		1.428	-0.0319719
										1.429	-0.0438621		1.429	-0.0319767
										1.43	-0.0442313		1.43	-0.0320308
										1.431	-0.0445446		1.431	-0.0321612
										1.432	-0.0448574		1.432	-0.0323025
										1.433	-0.0451691		1.433	-0.0324433
										1.433	-0.0454251		1.433	-0.0325614
										1.434	-0.045654		1.434	-0.0323368
										1.435	-0.0458836		1.435	-0.0320504
										1.436	-0.0461081		1.436	-0.0317607
										1.437	-0.0463133		1.437	-0.0314726
										1.438	-0.0466119		1.438	-0.0313976
										1.438	-0.0466385		1.438	-0.0315982
										1.439	-0.046572		1.439	-0.0318301
										1.44	-0.0465051		1.44	-0.03206
										1.441	-0.046355		1.441	-0.0322767
										1.442	-0.0462723		1.442	-0.0324195
										1.443	-0.0463474		1.443	-0.0325538
										1.443	-0.0464646		1.443	-0.0326962
										1.444	-0.0465816		1.444	-0.0328412
										1.445	-0.0468433		1.445	-0.0329481
										1.446	-0.0471742		1.446	-0.032975
										1.447	-0.0475129		1.447	-0.032969
										1.448	-0.0478498		1.448	-0.032963
										1.448	-0.0481876		1.448	-0.032957
										1.449	-0.0482816		1.449	-0.0327202
										1.45	-0.0483201		1.45	-0.0323212
										1.451	-0.0483637		1.451	-0.0319037
										1.452	-0.0484075		1.452	-0.0314859
										1.453	-0.0485257		1.453	-0.031174
										1.453	-0.0490345		1.453	-0.0311069
										1.454	-0.0496438		1.454	-0.0311387
										1.455	-0.0502547		1.455	-0.0311704
										1.456	-0.0508651		1.456	-0.0312021
										1.457	-0.051095		1.457	-0.0308442
										1.458	-0.051081		1.458	-0.0302296
										1.458	-0.0510282		1.458	-0.0295853
										1.459	-0.0509758		1.459	-0.0289387
										1.46	-0.0510417		1.46	-0.0283969
										1.461	-0.0515369		1.461	-0.0280332
										1.462	-0.0521226		1.462	-0.0277243
										1.463	-0.0527075		1.463	-0.0274149
										1.463	-0.0532903		1.463	-0.0271066
										1.464	-0.0536765		1.464	-0.0265873
										1.465	-0.0538831		1.465	-0.0259334
										1.466	-0.0540608		1.466	-0.0252574
										1.467	-0.0542375		1.467	-0.0245789
										1.468	-0.0543638		1.468	-0.0240849
										1.468	-0.0542432		1.468	-0.0240166
										1.469	-0.0541618		1.469	-0.0240919
										1.47	-0.0540983		1.47	-0.0241671
										1.471	-0.0540352		1.471	-0.0242423
										1.472	-0.0540092		1.472	-0.0240567
										1.473	-0.0539891		1.473	-0.0237292
										1.473	-0.0539688		1.473	-0.0233869
										1.474	-0.0539485		1.474	-0.0230437
										1.475	-0.0539282		1.475	-0.022719
										1.476	-0.0537886		1.476	-0.022646
										1.477	-0.0535081		1.477	-0.0226597
										1.478	-0.0532055		1.478	-0.0226735
										1.478	-0.0529061		1.478	-0.0226872
										1.479	-0.0527604		1.479	-0.0226271
										1.48	-0.0529572		1.48	-0.0224442
										1.481	-0.0531839		1.481	-0.0222275
										1.482	-0.0534098		1.482	-0.0220108
										1.483	-0.0536335		1.483	-0.021836
										1.483	-0.0535158		1.483	-0.0216624
										1.484	-0.0530465		1.484	-0.0214843
										1.485	-0.0525311		1.485	-0.0213062
										1.486	-0.052017		1.486	-0.0211286
										1.487	-0.0515569		1.487	-0.0209106
										1.488	-0.0512407		1.488	-0.0207947
										1.488	-0.0509582		1.488	-0.0207135
										1.489	-0.0506838		1.489	-0.0206322
										1.49	-0.0504297		1.49	-0.0206354
										1.491	-0.0501434		1.491	-0.0210383
										1.492	-0.0501639		1.492	-0.0215916
										1.493	-0.0504402		1.493	-0.022153
										1.493	-0.0507674		1.493	-0.0227167
										1.494	-0.0510702		1.494	-0.0228678
										1.495	-0.0510956		1.495	-0.0227533
										1.496	-0.0507876		1.496	-0.0225705
										1.497	-0.0503772		1.497	-0.0223761
										1.498	-0.0499674		1.498	-0.0221949
										1.498	-0.0496626		1.498	-0.022238
										1.499	-0.0493856		1.499	-0.022497
										1.5	-0.0490692		1.5	-0.0227852
										1.501	-0.0487402		1.501	-0.0230729
										1.502	-0.0484101		1.502	-0.0232049
										1.503	-0.048216		1.503	-0.0229967
										1.503	-0.0482646		1.503	-0.0226144
										1.504	-0.0483991		1.504	-0.0222324
										1.505	-0.0485336		1.505	-0.0218509
										1.506	-0.0487062		1.506	-0.0217294
										1.507	-0.0489959		1.507	-0.0218278
										1.508	-0.0493496		1.508	-0.0219374
										1.508	-0.0497107		1.508	-0.0220467
										1.509	-0.0500726		1.509	-0.0220664
										1.51	-0.0501898		1.51	-0.0219448
										1.511	-0.0499498		1.511	-0.0217672
										1.512	-0.0496011		1.512	-0.0215894
										1.513	-0.0492517		1.513	-0.0214115
										1.513	-0.048913		1.513	-0.0213375
										1.514	-0.0485365		1.514	-0.0213357
										1.515	-0.0481346		1.515	-0.0213321
										1.516	-0.0477269		1.516	-0.0213285
										1.517	-0.0473193		1.517	-0.0213201
										1.518	-0.0470859		1.518	-0.0212437
										1.518	-0.0470985		1.518	-0.021123
										1.519	-0.0471803		1.519	-0.0210022
										1.52	-0.0472629		1.52	-0.0208814
										1.521	-0.0473454		1.521	-0.0209461
										1.522	-0.0474757		1.522	-0.0212148
										1.522	-0.0476378		1.523	-0.0215378
										1.523	-0.0478061		1.523	-0.021861
										1.524	-0.0479733		1.524	-0.0221403
										1.525	-0.0480936		1.525	-0.0221559
										1.526	-0.0482739		1.526	-0.0220243
										1.527	-0.0484742		1.527	-0.021893
										1.527	-0.0486734		1.527	-0.0217609
										1.528	-0.0488727		1.528	-0.0217284
										1.529	-0.0491361		1.529	-0.0217924
										1.53	-0.0494066		1.53	-0.0218769
										1.531	-0.0496746		1.531	-0.0219612
										1.532	-0.0499428		1.532	-0.0219811
										1.532	-0.0501636		1.532	-0.021908
										1.533	-0.0498168		1.533	-0.0218125
										1.534	-0.0492305		1.534	-0.0217246
										1.535	-0.048621		1.535	-0.0216366
										1.536	-0.0480087		1.536	-0.0216747
										1.537	-0.0478648		1.537	-0.0217111
										1.537	-0.0481051		1.537	-0.0216938
										1.538	-0.0484056		1.538	-0.0216765
										1.539	-0.0487052		1.539	-0.0216379
										1.54	-0.0489693		1.54	-0.021667
										1.541	-0.049298		1.541	-0.0217873
										1.542	-0.0496715		1.542	-0.0219331
										1.542	-0.0500466		1.542	-0.0220792
										1.543	-0.0503945		1.543	-0.0222724
										1.544	-0.0506		1.544	-0.0225453
										1.545	-0.0506173		1.545	-0.0228489
										1.546	-0.0505436		1.546	-0.0231518
										1.547	-0.050469		1.547	-0.0234548
										1.547	-0.0503774		1.547	-0.0236192
										1.548	-0.0501989		1.548	-0.0237123
										1.549	-0.0499521		1.549	-0.0238122
										1.55	-0.0496937		1.55	-0.0239187
										1.551	-0.0494349		1.551	-0.0240209
										1.552	-0.0492625		1.552	-0.0242098
										1.552	-0.049299		1.552	-0.0245618
										1.553	-0.0494368		1.553	-0.0249145
										1.554	-0.0495749		1.554	-0.0252663
										1.555	-0.0497128		1.555	-0.0256502
										1.556	-0.0499218		1.556	-0.0260195
										1.557	-0.0501866		1.557	-0.0262884
										1.557	-0.0504569		1.557	-0.0265563
										1.558	-0.0507284		1.558	-0.0268282
										1.559	-0.0509504		1.559	-0.027024
										1.56	-0.0510809		1.56	-0.027075
										1.561	-0.0511737		1.561	-0.027093
										1.562	-0.0512662		1.562	-0.0271109
										1.562	-0.0514145		1.562	-0.0270368
										1.563	-0.051811		1.563	-0.0268217
										1.564	-0.0523293		1.564	-0.0265919
										1.565	-0.0528469		1.565	-0.0263608
										1.566	-0.0533665		1.566	-0.0261378
										1.567	-0.0536328		1.567	-0.025923
										1.567	-0.0537421		1.567	-0.0256325
										1.568	-0.0538421		1.568	-0.0252459
										1.569	-0.0539426		1.569	-0.0248588
										1.57	-0.0540702		1.57	-0.0244892
										1.571	-0.0542588		1.571	-0.0242981
										1.572	-0.0544658		1.572	-0.0243324
										1.572	-0.0546705		1.572	-0.0244089
										1.573	-0.0548744		1.573	-0.0244852
										1.574	-0.0550016		1.574	-0.024484
										1.575	-0.0551542		1.575	-0.0243651
										1.576	-0.0553367		1.576	-0.0242218
										1.577	-0.0555203		1.577	-0.0240784
										1.577	-0.0557933		1.577	-0.0240521
										1.578	-0.0559825		1.578	-0.0243684
										1.579	-0.0560754		1.579	-0.024993
										1.58	-0.0561509		1.58	-0.0256908
										1.581	-0.0562261		1.581	-0.0263873
										1.582	-0.0562299		1.582	-0.0268863
										1.582	-0.0562355		1.582	-0.0268561
										1.583	-0.0562558		1.583	-0.0264859
										1.584	-0.0562762		1.584	-0.0261164
										1.585	-0.0562915		1.585	-0.0257389
										1.586	-0.0563642		1.586	-0.0255167
										1.587	-0.0564617		1.587	-0.0255153
										1.587	-0.056559		1.587	-0.0255631
										1.588	-0.0566566		1.588	-0.0256111
										1.589	-0.0562863		1.589	-0.025563
										1.59	-0.0557785		1.59	-0.0252316
										1.591	-0.0552922		1.591	-0.0247125
										1.592	-0.0548051		1.592	-0.0241942
										1.592	-0.0545024		1.592	-0.0236755
										1.593	-0.0543672		1.593	-0.0229787
										1.594	-0.0542649		1.594	-0.0221021
										1.595	-0.0541614		1.595	-0.0212211
										1.596	-0.0540584		1.596	-0.0203408
										1.597	-0.0541855		1.597	-0.0195988
										1.597	-0.0543939		1.597	-0.0193173
										1.598	-0.0546109		1.598	-0.0193262
										1.599	-0.0548412		1.599	-0.0193352
										1.6	-0.0550493		1.6	-0.0193442
										1.601	-0.0551891		1.601	-0.0194267
										1.602	-0.0552846		1.602	-0.0195872
										1.602	-0.0553785		1.602	-0.0197673
										1.603	-0.0554724		1.603	-0.019959
										1.604	-0.055319		1.604	-0.0200912
										1.605	-0.0547361		1.605	-0.0199368
										1.606	-0.0539754		1.606	-0.0195103
										1.607	-0.0532156		1.607	-0.019085
										1.607	-0.0525966		1.607	-0.0186584
										1.608	-0.0524426		1.608	-0.0184165
										1.609	-0.052665		1.609	-0.0186919
										1.61	-0.0529435		1.61	-0.0191235
										1.611	-0.0532221		1.611	-0.019554
										1.612	-0.05321		1.612	-0.0199436
										1.612	-0.0527678		1.612	-0.0200886
										1.613	-0.0521819		1.613	-0.0198595
										1.614	-0.0515965		1.614	-0.019577
										1.615	-0.0512048		1.615	-0.0192951
										1.616	-0.051375		1.616	-0.0190484
										1.617	-0.0519128		1.617	-0.0189027
										1.617	-0.0524715		1.617	-0.0188082
										1.618	-0.0530312		1.618	-0.0187136
										1.619	-0.0533568		1.619	-0.0186163
										1.62	-0.0532995		1.62	-0.0184343
										1.621	-0.0530845		1.621	-0.0180452
										1.622	-0.0528704		1.622	-0.0175662
										1.622	-0.0526673		1.622	-0.0170878
										1.623	-0.0525805		1.623	-0.0166849
										1.624	-0.0525906		1.624	-0.016644
										1.625	-0.052608		1.625	-0.0170268
										1.626	-0.0526253		1.626	-0.0174085
										1.626	-0.0525426		1.627	-0.0177944
										1.627	-0.0523436		1.627	-0.0180626
										1.628	-0.0521145		1.628	-0.01807
										1.629	-0.0518851		1.629	-0.0180151
										1.63	-0.051655		1.63	-0.0179601
										1.631	-0.0517903		1.631	-0.01786
										1.631	-0.0521959		1.631	-0.017785
										1.632	-0.0526025		1.632	-0.0178942
										1.633	-0.0530101		1.633	-0.0180034
										1.634	-0.0533451		1.634	-0.0181399
										1.635	-0.0537147		1.635	-0.0183761
										1.636	-0.0541437		1.636	-0.0187068
										1.636	-0.0545713		1.636	-0.0190469
										1.637	-0.0549982		1.637	-0.0193865
										1.638	-0.0551681		1.638	-0.0196274
										1.639	-0.0551586		1.639	-0.0195473
										1.64	-0.0551448		1.64	-0.0192091
										1.641	-0.0551311		1.641	-0.0188714
										1.641	-0.0551841		1.641	-0.0185687
										1.642	-0.0553636		1.642	-0.0184052
										1.643	-0.0555952		1.643	-0.0183731
										1.644	-0.0558275		1.644	-0.0183462
										1.645	-0.0560595		1.645	-0.0183193
										1.646	-0.0566084		1.646	-0.0183634
										1.646	-0.0573477		1.646	-0.0186244
										1.647	-0.0580878		1.647	-0.0190492
										1.648	-0.058827		1.648	-0.0194753
										1.649	-0.0592214		1.649	-0.0198327
										1.65	-0.0590781		1.65	-0.0198276
										1.651	-0.0587434		1.651	-0.0194356
										1.651	-0.0584023		1.651	-0.0190135
										1.652	-0.0580383		1.652	-0.0185911
										1.653	-0.0579751		1.653	-0.0184079
										1.654	-0.0586005		1.654	-0.0186349
										1.655	-0.0594984		1.655	-0.0189798
										1.656	-0.0603957		1.656	-0.0193127
										1.656	-0.061152		1.656	-0.019666
										1.657	-0.0611885		1.657	-0.0200347
										1.658	-0.0604456		1.658	-0.0203304
										1.659	-0.0597005		1.659	-0.0205877
										1.66	-0.0589547		1.66	-0.0208443
[truncated: 26,891 more rows]

## Sheet: Suppl  Fig1g
DNMT1:H3Ub2:DNAmCG/fCG
Chrom.1		Chrom.1
UV 1_280		UV 2_260
ml	mAU	ml	mAU
0	0.530906	0	2.9793
0.001	7.73283	0.004	38.4773
0.002	8.33065	0.008	41.7737
0.002	8.78905	0.012	44.4316
0.003	9.17078	0.017	44.0491
0.004	9.51131	0.021	39.7365
0.005	9.81843	0.025	35.4191
0.006	10.1109	0.029	32.2499
0.007	10.4039	0.033	31.5374
0.007	10.6968	0.037	31.5393
0.008	10.9895	0.042	31.5406
0.009	11.283	0.046	31.539
0.01	11.576	0.05	31.535
0.011	11.868	0.054	31.5303
0.012	11.9768	0.058	31.5241
0.012	12.191	0.062	31.515
0.013	12.4826	0.067	31.5083
0.014	12.7753	0.071	31.5039
0.015	13.0692	0.075	31.5079
0.016	13.3638	0.079	31.5438
0.017	13.6558	0.083	31.6443
0.017	13.9479	0.087	31.8126
0.018	14.2417	0.092	32.0344
0.019	14.5357	0.096	32.3113
0.02	14.6116	0.1	32.6282
0.021	14.6117	0.104	32.9778
0.022	14.6119	0.108	33.3553
0.022	14.612	0.112	33.7586
0.023	14.6122	0.116	34.1746
0.024	14.6121	0.121	34.5695
0.025	14.6119	0.125	34.8914
0.026	14.6117	0.129	35.1216
0.027	14.6115	0.133	35.2672
0.027	14.6109	0.137	35.33
0.028	14.6101	0.141	35.3214
0.029	14.6092	0.146	35.253
0.03	14.6083	0.15	35.1276
0.031	14.6075	0.154	34.9522
0.032	14.6072	0.158	34.7322
0.032	14.6071	0.162	34.4816
0.033	14.6069	0.166	34.2187
0.034	14.6067	0.171	33.9592
0.035	14.6063	0.175	33.7107
0.036	14.6057	0.179	33.4778
0.037	14.6051	0.183	33.2694
0.037	14.6045	0.187	33.0771
0.038	14.6039	0.191	32.8984
0.039	14.6034	0.196	32.7328
0.04	14.603	0.2	32.5787
0.041	14.6026	0.204	32.4252
0.042	14.6022	0.208	32.2805
0.042	14.6019	0.212	32.1398
0.043	14.6017	0.216	32.0078
0.044	14.6015	0.22	31.8806
0.045	14.6013	0.225	31.7552
0.046	14.601	0.229	31.6345
0.047	14.6005	0.233	31.5156
0.047	14.5998	0.237	31.4007
0.048	14.5991	0.241	31.2931
0.049	14.5984	0.245	31.1944
0.05	14.5977	0.25	31.0996
0.051	14.597	0.254	31.015
0.052	14.5963	0.258	30.9325
0.052	14.5956	0.262	30.8544
0.053	14.5949	0.266	30.7747
0.054	14.5942	0.27	30.7007
0.055	14.5936	0.275	30.6337
0.056	14.593	0.279	30.5682
0.057	14.5923	0.283	30.5077
0.057	14.5917	0.287	30.4503
0.058	14.5913	0.291	30.4013
0.059	14.591	0.295	30.355
0.06	14.5907	0.3	30.3083
0.061	14.5904	0.304	30.2667
0.062	14.5895	0.308	30.2289
0.062	14.5878	0.312	30.1932
0.063	14.5858	0.316	30.1611
0.064	14.5838	0.32	30.1341
0.065	14.5819	0.324	30.1087
0.066	14.5803	0.329	30.0825
0.067	14.5788	0.333	30.0547
0.067	14.5774	0.337	30.0304
0.068	14.576	0.341	30.0104
0.069	14.5804	0.345	29.9893
0.07	14.5929	0.349	29.9692
0.071	14.6079	0.354	29.944
0.072	14.6229	0.358	29.9119
0.072	14.6379	0.362	29.8827
0.073	14.6707	0.366	29.8534
0.074	14.7239	0.37	29.8233
0.075	14.7774	0.374	29.7964
0.076	14.8309	0.379	29.7751
0.077	14.8934	0.383	29.7635
0.077	14.9754	0.387	29.7548
0.078	15.0682	0.391	29.7461
0.079	15.161	0.395	29.7439
0.08	15.2537	0.399	29.7487
0.081	15.3581	0.404	29.7518
0.082	15.4796	0.408	29.7565
0.082	15.6042	0.412	29.7644
0.083	15.729	0.416	29.7738
0.084	15.857	0.42	29.779
0.085	15.9967	0.424	29.7706
0.086	16.1463	0.428	29.7594
0.087	16.296	0.433	29.7422
0.087	16.4455	0.437	29.7226
0.088	16.6056	0.441	29.7056
0.089	16.7757	0.445	29.6904
0.09	16.9438	0.449	29.6746
0.091	17.1146	0.453	29.6579
0.092	17.2919	0.458	29.6407
0.092	17.4799	0.462	29.6322
0.093	17.6787	0.466	29.6266
0.094	17.877	0.47	29.6284
0.095	18.0752	0.474	29.6389
0.096	18.2792	0.478	29.6501
0.097	18.4942	0.483	29.6593
0.097	18.7115	0.487	29.6694
0.098	18.9285	0.491	29.6796
0.099	19.1481	0.495	29.6874
0.1	19.3748	0.499	29.6868
0.101	19.6091	0.503	29.6762
0.101	19.8431	0.508	29.6675
0.102	20.0775	0.512	29.651
0.103	20.3148	0.516	29.6353
0.104	20.5595	0.52	29.6217
0.105	20.8068	0.524	29.6067
0.106	21.0524	0.528	29.5914
0.106	21.2983	0.532	29.5782
0.107	21.5498	0.537	29.5704
0.108	21.8104	0.541	29.5704
0.109	22.0704	0.545	29.5699
0.11	22.3294	0.549	29.5659
0.111	22.5868	0.553	29.566
0.111	22.8427	0.557	29.5659
0.112	23.0977	0.562	29.5655
0.113	23.3522	0.566	29.565
0.114	23.607	0.57	29.563
0.115	23.8489	0.574	29.5624
0.116	24.0708	0.578	29.5602
0.116	24.2916	0.582	29.5636
0.117	24.5124	0.587	29.5736
0.118	24.7238	0.591	29.5844
0.119	24.9136	0.595	29.5971
0.12	25.0921	0.599	29.6079
0.121	25.2701	0.603	29.6181
0.121	25.4468	0.607	29.631
0.122	25.6079	0.612	29.6416
0.123	25.7473	0.616	29.65
0.124	25.8826	0.62	29.6577
0.125	26.0175	0.624	29.6649
0.126	26.148	0.628	29.6648
0.126	26.26	0.632	29.6658
0.127	26.3568	0.636	29.663
0.128	26.4538	0.641	29.6594
0.129	26.5511	0.645	29.6567
0.13	26.6333	0.649	29.6473
0.131	26.6953	0.653	29.639
0.131	26.7538	0.657	29.63
0.132	26.812	0.661	29.6201
0.133	26.8657	0.666	29.6057
0.134	26.9014	0.67	29.5939
0.135	26.9229	0.674	29.5802
0.136	26.9442	0.678	29.5719
0.136	26.9657	0.682	29.5623
0.137	26.9761	0.686	29.5536
0.138	26.9696	0.691	29.553
0.139	26.9574	0.695	29.5591
0.14	26.9453	0.699	29.5672
0.141	26.9301	0.703	29.5796
0.141	26.9007	0.707	29.5895
0.142	26.8612	0.711	29.6024
0.143	26.8241	0.716	29.6198
0.144	26.788	0.72	29.6284
0.145	26.7457	0.724	29.6432
0.146	26.6866	0.728	29.6573
0.146	26.6204	0.732	29.6659
0.147	26.5541	0.736	29.6652
0.148	26.4876	0.741	29.6601
0.149	26.4158	0.745	29.6481
0.15	26.3266	0.749	29.6361
0.151	26.2348	0.753	29.6221
0.151	26.1427	0.757	29.6079
0.152	26.0489	0.761	29.5988
0.153	25.946	0.765	29.5868
0.154	25.8311	0.77	29.5755
0.155	25.7165	0.774	29.5684
0.156	25.6015	0.778	29.5687
0.156	25.484	0.782	29.5707
0.157	25.359	0.786	29.5776
0.158	25.2291	0.79	29.5904
0.159	25.0997	0.795	29.6063
0.16	24.9711	0.799	29.6217
0.161	24.8425	0.803	29.635
0.161	24.7077	0.807	29.6514
0.162	24.572	0.811	29.6622
0.163	24.4369	0.815	29.6708
0.164	24.3035	0.82	29.6745
0.165	24.1739	0.824	29.6828
0.166	24.0395	0.828	29.6914
0.166	23.9051	0.832	29.6973
0.167	23.7717	0.836	29.6979
0.168	23.6425	0.84	29.6961
0.169	23.5146	0.845	29.6945
0.17	23.3856	0.849	29.6976
0.171	23.2568	0.853	29.6982
0.171	23.1309	0.857	29.6992
0.172	23.0102	0.861	29.7062
0.173	22.8871	0.865	29.71
0.174	22.7654	0.869	29.7106
0.175	22.6431	0.874	29.7106
0.176	22.5242	0.878	29.711
0.176	22.4086	0.882	29.7079
0.177	22.291	0.886	29.7101
0.178	22.1733	0.89	29.6976
0.179	22.058	0.894	29.6944
0.18	21.948	0.899	29.689
0.181	21.838	0.903	29.6791
0.181	21.7273	0.907	29.67
0.182	21.6171	0.911	29.6598
0.183	21.511	0.915	29.6483
0.184	21.4095	0.919	29.6417
0.185	21.3041	0.924	29.6395
0.186	21.1985	0.928	29.633
0.186	21.0951	0.932	29.6331
0.187	20.9971	0.936	29.6454
0.188	20.9001	0.94	29.6553
0.189	20.8018	0.944	29.671
0.19	20.7037	0.949	29.685
0.191	20.6081	0.953	29.7021
0.191	20.517	0.957	29.7207
0.192	20.425	0.961	29.7332
0.193	20.3331	0.965	29.7482
0.194	20.2411	0.969	29.7614
0.195	20.1519	0.973	29.7743
0.196	20.0678	0.978	29.7665
0.196	19.9868	0.982	29.7614
0.197	19.9098	0.986	29.7509
0.198	19.8296	0.99	29.7412
0.199	19.7462	0.994	29.7317
0.2	19.6642	0.998	29.7206
0.201	19.5816	1.003	29.7116
0.201	19.4991	1.007	29.7023
0.202	19.4178	1.011	29.6964
0.203	19.3411	1.015	29.6983
0.204	19.2644	1.019	29.711
0.205	19.1874	1.023	29.7263
0.205	19.1105	1.028	29.7463
0.206	19.0367	1.032	29.7629
0.207	18.9629	1.036	29.7775
0.208	18.8893	1.04	29.7932
0.209	18.8158	1.044	29.8113
0.21	18.7427	1.048	29.8282
0.21	18.6731	1.053	29.843
0.211	18.6019	1.057	29.8508
0.212	18.53	1.061	29.8563
0.213	18.4583	1.065	29.8625
0.214	18.3877	1.069	29.8634
0.215	18.3211	1.073	29.8667
0.215	18.253	1.077	29.871
0.216	18.1847	1.082	29.8787
0.217	18.1176	1.086	29.885
0.218	18.0537	1.09	29.885
0.219	17.9887	1.094	29.8785
0.22	17.9226	1.098	29.8728
0.22	17.8567	1.102	29.8629
0.221	17.7923	1.107	29.851
0.222	17.7306	1.111	29.846
0.223	17.6683	1.115	29.8399
0.224	17.6059	1.119	29.8375
0.225	17.5441	1.123	29.8334
0.225	17.4831	1.127	29.826
0.226	17.424	1.132	29.8227
0.227	17.365	1.136	29.8244
0.228	17.3058	1.14	29.8302
0.229	17.2467	1.144	29.8376
0.23	17.1897	1.148	29.8462
0.23	17.1324	1.152	29.8524
0.231	17.0749	1.157	29.8581
0.232	17.0177	1.161	29.8594
0.233	16.9614	1.165	29.8621
0.234	16.9065	1.169	29.8721
0.235	16.8517	1.173	29.8855
0.235	16.797	1.177	29.8984
0.236	16.7427	1.181	29.9038
0.237	16.6903	1.186	29.9096
0.238	16.6381	1.19	29.9164
0.239	16.5863	1.194	29.9194
0.24	16.5346	1.198	29.9253
0.24	16.4839	1.202	29.931
0.241	16.4347	1.206	29.9332
0.242	16.3847	1.211	29.9326
0.243	16.3346	1.215	29.9327
0.244	16.2853	1.219	29.9357
0.245	16.2375	1.223	29.9434
0.245	16.1891	1.227	29.9487
0.246	16.1406	1.231	29.9538
0.247	16.092	1.236	29.9606
0.248	16.0446	1.24	29.9652
0.249	15.9999	1.244	29.9709
0.25	15.9566	1.248	29.9784
0.25	15.9159	1.252	29.9864
0.251	15.8741	1.256	29.9978
0.252	15.8301	1.261	30.0121
0.253	15.7874	1.265	30.0266
0.254	15.7443	1.269	30.045
0.255	15.7015	1.273	30.0628
0.255	15.6585	1.277	30.0782
0.256	15.6173	1.281	30.0958
0.257	15.5767	1.285	30.1125
0.258	15.5359	1.29	30.1277
0.259	15.4953	1.294	30.1386
0.26	15.4546	1.298	30.1392
0.26	15.4157	1.302	30.1326
0.261	15.3774	1.306	30.1262
0.262	15.339	1.31	30.1182
0.263	15.3004	1.315	30.1121
0.264	15.2616	1.319	30.1067
0.265	15.2246	1.323	30.1072
0.265	15.1874	1.327	30.1116
0.266	15.1502	1.331	30.12
0.267	15.1128	1.335	30.1316
0.268	15.0773	1.34	30.1486
0.269	15.0423	1.344	30.1676
0.27	15.007	1.348	30.1867
0.27	14.972	1.352	30.2096
0.271	14.9367	1.356	30.2289
0.272	14.9033	1.36	30.2489
0.273	14.87	1.365	30.2617
0.274	14.8367	1.369	30.2727
0.275	14.8033	1.373	30.2797
0.275	14.7709	1.377	30.2861
0.276	14.7388	1.381	30.2943
0.277	14.7069	1.385	30.3031
0.278	14.6748	1.389	30.3138
0.279	14.6429	1.394	30.3199
0.28	14.6127	1.398	30.3166
0.28	14.5824	1.402	30.3147
0.281	14.5522	1.406	30.3127
0.282	14.5219	1.41	30.3087
0.283	14.4923	1.414	30.3068
0.284	14.4639	1.419	30.3053
0.285	14.4353	1.423	30.3019
0.285	14.4067	1.427	30.3009
0.286	14.3782	1.431	30.2968
0.287	14.3515	1.435	30.2961
0.288	14.3247	1.439	30.306
0.289	14.2979	1.444	30.3151
0.29	14.2711	1.448	30.3221
0.29	14.245	1.452	30.3289
0.291	14.2198	1.456	30.3355
0.292	14.1947	1.46	30.3447
0.293	14.1694	1.464	30.3529
0.294	14.1436	1.469	30.3578
0.295	14.1194	1.473	30.3652
0.295	14.0952	1.477	30.3697
0.296	14.0709	1.481	30.3743
0.297	14.0466	1.485	30.3891
0.298	14.0227	1.489	30.4088
0.299	13.9995	1.493	30.4308
0.3	13.9763	1.498	30.4531
0.3	13.953	1.502	30.4729
0.301	13.93	1.506	30.493
0.302	13.9082	1.51	30.5123
0.303	13.8873	1.514	30.5327
0.304	13.8678	1.518	30.5548
0.304	13.848	1.523	30.5741
0.305	13.8273	1.527	30.5856
0.306	13.8068	1.531	30.5977
0.307	13.7863	1.535	30.6076
0.308	13.7658	1.539	30.6173
0.309	13.7456	1.543	30.6253
0.309	13.7261	1.548	30.633
0.31	13.7065	1.552	30.6448
0.311	13.687	1.556	30.6529
0.312	13.6675	1.56	30.6617
0.313	13.649	1.564	30.6734
0.314	13.6312	1.568	30.683
0.314	13.6135	1.573	30.6899
0.315	13.5957	1.577	30.6993
0.316	13.5781	1.581	30.7058
0.317	13.5614	1.585	30.7129
0.318	13.5447	1.589	30.7219
0.319	13.5278	1.593	30.7315
0.319	13.511	1.597	30.7419
0.32	13.4948	1.602	30.7502
0.321	13.4783	1.606	30.7594
0.322	13.462	1.61	30.7693
0.323	13.4455	1.614	30.7777
0.324	13.4295	1.618	30.7833
0.324	13.4142	1.622	30.7926
0.325	13.3989	1.627	30.805
0.326	13.3836	1.631	30.8158
0.327	13.3682	1.635	30.8233
0.328	13.3538	1.639	30.8304
0.329	13.339	1.643	30.8393
0.329	13.3243	1.647	30.8457
0.33	13.3097	1.652	30.8459
0.331	13.2951	1.656	30.8422
0.332	13.2819	1.66	30.8406
0.333	13.2685	1.664	30.836
0.334	13.2552	1.668	30.8313
0.334	13.2419	1.672	30.827
0.335	13.2292	1.677	30.8219
0.336	13.2168	1.681	30.8183
0.337	13.2044	1.685	30.8147
0.338	13.1921	1.689	30.8104
0.339	13.1796	1.693	30.8181
0.339	13.1673	1.697	30.8346
0.34	13.1551	1.701	30.8529
0.341	13.1429	1.706	30.8754
0.342	13.1308	1.71	30.8988
0.343	13.1187	1.714	30.921
0.344	13.1079	1.718	30.945
0.344	13.097	1.722	30.9663
0.345	13.086	1.726	30.9857
0.346	13.0751	1.731	31.0032
0.347	13.0641	1.735	31.0099
0.348	13.0534	1.739	31.0099
0.349	13.0427	1.743	31.0065
0.349	13.032	1.747	31.0023
0.35	13.0214	1.751	30.9986
0.351	13.0112	1.756	30.995
0.352	13.0011	1.76	30.9928
0.353	12.9909	1.764	30.9972
0.354	12.9808	1.768	31.0051
0.354	12.9711	1.772	31.0195
0.355	12.9617	1.776	31.0385
0.356	12.9526	1.781	31.0579
0.357	12.9442	1.785	31.0776
0.358	12.9357	1.789	31.0958
0.359	12.9267	1.793	31.1157
0.359	12.9177	1.797	31.1335
0.36	12.9088	1.801	31.1433
0.361	12.8998	1.805	31.144
0.362	12.8909	1.81	31.1423
0.363	12.8825	1.814	31.1374
0.364	12.8742	1.818	31.1322
0.364	12.8659	1.822	31.1293
0.365	12.8575	1.826	31.1284
0.366	12.8491	1.83	31.1284
0.367	12.8409	1.835	31.1271
0.368	12.8328	1.839	31.1305
0.369	12.8247	1.843	31.1444
0.369	12.8165	1.847	31.1632
0.37	12.8085	1.851	31.1824
0.371	12.8006	1.855	31.2055
0.372	12.7927	1.86	31.2286
0.373	12.7847	1.864	31.25
0.374	12.7766	1.868	31.2715
0.374	12.7684	1.872	31.2945
0.375	12.7603	1.876	31.3116
0.376	12.7522	1.88	31.3248
0.377	12.7441	1.885	31.3371
0.378	12.7363	1.889	31.3474
0.379	12.7287	1.893	31.3557
0.379	12.721	1.897	31.3616
0.38	12.7134	1.901	31.3702
0.381	12.7065	1.905	31.3791
0.382	12.7	1.909	31.3863
0.383	12.6935	1.914	31.3934
0.384	12.6871	1.918	31.403
0.384	12.6807	1.922	31.4126
0.385	12.6738	1.926	31.4201
0.386	12.6669	1.93	31.4284
0.387	12.6599	1.934	31.4338
0.388	12.653	1.939	31.4386
0.389	12.6467	1.943	31.442
0.389	12.6407	1.947	31.4499
0.39	12.6346	1.951	31.4582
0.391	12.6286	1.955	31.461
0.392	12.6227	1.959	31.4629
0.393	12.6166	1.964	31.4664
0.394	12.6105	1.968	31.4716
0.394	12.6043	1.972	31.4778
0.395	12.5982	1.976	31.4875
0.396	12.592	1.98	31.4974
0.397	12.5859	1.984	31.5056
0.398	12.5798	1.989	31.5096
0.399	12.5737	1.993	31.5134
0.399	12.5677	1.997	31.5186
0.4	12.5618	2.001	31.5259
0.401	12.5559	2.005	31.5316
0.402	12.55	2.009	31.535
0.403	12.5441	2.013	31.5377
0.404	12.5386	2.018	31.543
0.404	12.5334	2.022	31.5504
0.405	12.5281	2.026	31.5574
0.406	12.5228	2.03	31.5656
0.407	12.5177	2.034	31.5757
0.408	12.5127	2.038	31.5849
0.408	12.5076	2.043	31.5928
0.409	12.5026	2.047	31.6054
0.41	12.498	2.051	31.6191
0.411	12.4938	2.055	31.6308
0.412	12.4896	2.059	31.6392
0.413	12.4854	2.063	31.6455
0.413	12.4811	2.068	31.6525
0.414	12.4769	2.072	31.6604
0.415	12.4726	2.076	31.6662
0.416	12.4681	2.08	31.6672
0.417	12.4635	2.084	31.6662
0.418	12.459	2.088	31.6602
0.418	12.4546	2.093	31.6533
0.419	12.4503	2.097	31.6479
0.42	12.4461	2.101	31.6416
0.421	12.4419	2.105	31.6359
0.422	12.4377	2.109	31.6317
0.423	12.4335	2.113	31.6276
0.423	12.4292	2.118	31.624
0.424	12.425	2.122	31.6295
0.425	12.4208	2.126	31.6416
0.426	12.4166	2.13	31.6572
0.427	12.4125	2.134	31.6756
0.428	12.4085	2.138	31.6936
0.428	12.4045	2.142	31.7121
0.429	12.4005	2.147	31.7301
0.43	12.3964	2.151	31.7471
0.431	12.3924	2.155	31.7628
0.432	12.3884	2.159	31.7782
0.433	12.3844	2.163	31.792
0.433	12.3803	2.167	31.8044
0.434	12.3766	2.172	31.8129
0.435	12.3731	2.176	31.8182
0.436	12.3695	2.18	31.8245
0.437	12.366	2.184	31.8317
0.438	12.3621	2.188	31.8377
0.438	12.3581	2.192	31.8432
0.439	12.354	2.197	31.8501
0.44	12.3499	2.201	31.857
0.441	12.3458	2.205	31.8613
0.442	12.3421	2.209	31.8629
0.443	12.3385	2.213	31.8632
0.443	12.3349	2.217	31.8606
0.444	12.3312	2.222	31.8611
0.445	12.3274	2.226	31.8662
0.446	12.3233	2.23	31.8727
0.447	12.3191	2.234	31.8795
0.448	12.315	2.238	31.8851
0.448	12.3108	2.242	31.8896
0.449	12.3068	2.246	31.8937
0.45	12.303	2.251	31.8975
0.451	12.299	2.255	31.9031
0.452	12.2952	2.259	31.9096
0.453	12.2913	2.263	31.915
0.453	12.2875	2.267	31.9204
0.454	12.2836	2.271	31.9247
0.455	12.2798	2.276	31.9267
0.456	12.276	2.28	31.9278
0.457	12.2724	2.284	31.9312
0.458	12.2687	2.288	31.9356
0.458	12.265	2.292	31.94
0.459	12.2613	2.296	31.94
0.46	12.2578	2.301	31.9352
0.461	12.2548	2.305	31.9295
0.462	12.2519	2.309	31.9216
0.463	12.249	2.313	31.9143
0.463	12.2463	2.317	31.9073
0.464	12.2437	2.321	31.8993
0.465	12.2409	2.326	31.8903
0.466	12.2378	2.33	31.8839
0.467	12.2348	2.334	31.8844
0.468	12.2318	2.338	31.8943
0.468	12.2289	2.342	31.911
0.469	12.226	2.346	31.9287
0.47	12.2232	2.35	31.9426
0.471	12.2203	2.355	31.9555
0.472	12.2173	2.359	31.9697
0.473	12.2142	2.363	31.9855
0.473	12.2111	2.367	32.0032
0.474	12.208	2.371	32.0184
0.475	12.2049	2.375	32.0219
0.476	12.202	2.38	32.0166
0.477	12.1992	2.384	32.0122
0.478	12.1963	2.388	32.0056
0.478	12.1934	2.392	31.998
0.479	12.1905	2.396	31.9905
0.48	12.1875	2.4	31.9877
0.481	12.1845	2.405	31.9892
0.482	12.1815	2.409	31.9903
0.483	12.1786	2.413	31.9956
0.483	12.176	2.417	32.0039
0.484	12.1735	2.421	32.0142
0.485	12.1709	2.425	32.0258
0.486	12.1684	2.43	32.0404
0.487	12.1657	2.434	32.0563
0.488	12.163	2.438	32.0689
0.488	12.1604	2.442	32.0722
0.489	12.1579	2.446	32.0681
0.49	12.1554	2.45	32.0632
0.491	12.1532	2.454	32.0542
0.492	12.1512	2.459	32.0475
0.493	12.1492	2.463	32.0432
0.493	12.1471	2.467	32.0358
0.494	12.1447	2.471	32.0262
0.495	12.1421	2.475	32.0175
0.496	12.1395	2.479	32.0159
0.497	12.137	2.484	32.0251
0.498	12.1339	2.488	32.0405
0.498	12.1308	2.492	32.0556
0.499	12.128	2.496	32.0714
0.5	12.1252	2.5	32.0865
0.501	12.1225	2.504	32.1004
0.502	12.1201	2.509	32.1199
0.503	12.1175	2.513	32.1391
0.503	12.1147	2.517	32.1559
0.504	12.1119	2.521	32.1666
0.505	12.109	2.525	32.1739
0.506	12.1063	2.529	32.1789
0.507	12.1037	2.534	32.1823
0.507	12.1011	2.538	32.1829
0.508	12.0983	2.542	32.1823
0.509	12.0951	2.546	32.1827
0.51	12.0918	2.55	32.1792
0.511	12.0885	2.554	32.1791
0.512	12.0853	2.558	32.185
0.512	12.082	2.563	32.1905
0.513	12.0791	2.567	32.1917
0.514	12.0763	2.571	32.1915
0.515	12.0736	2.575	32.1904
0.516	12.0707	2.579	32.1895
0.517	12.0678	2.583	32.1924
0.517	12.0651	2.588	32.1943
0.518	12.0622	2.592	32.1969
0.519	12.0592	2.596	32.1999
0.52	12.0561	2.6	32.1962
0.521	12.0532	2.604	32.1951
0.522	12.0507	2.608	32.1978
0.522	12.0483	2.613	32.1966
0.523	12.0458	2.617	32.1934
0.524	12.0431	2.621	32.1927
0.525	12.0403	2.625	32.1945
0.526	12.0375	2.629	32.2005
0.527	12.0347	2.633	32.2047
0.527	12.0318	2.638	32.204
0.528	12.029	2.642	32.2047
0.529	12.0264	2.646	32.2061
0.53	12.0238	2.65	32.2074
0.531	12.0211	2.654	32.2118
0.532	12.0184	2.658	32.219
0.532	12.0155	2.662	32.2274
0.533	12.0125	2.667	32.2308
0.534	12.0096	2.671	32.228
0.535	12.0068	2.675	32.2299
0.536	12.0043	2.679	32.2327
0.537	12.0021	2.683	32.2346
0.537	11.9998	2.687	32.2363
0.538	11.9975	2.692	32.2398
0.539	11.9953	2.696	32.2447
0.54	11.9935	2.7	32.2499
0.541	11.9917	2.704	32.2507
0.542	11.9899	2.708	32.2505
0.542	11.9883	2.712	32.253
0.543	11.9864	2.717	32.2532
0.544	11.9843	2.721	32.2512
0.545	11.9823	2.725	32.2434
0.546	11.9802	2.729	32.2344
0.547	11.9779	2.733	32.2217
0.547	11.9753	2.737	32.2071
0.548	11.9727	2.742	32.1938
0.549	11.9702	2.746	32.1835
0.55	11.9676	2.75	32.1741
0.551	11.9651	2.754	32.1642
0.552	11.9628	2.758	32.1533
0.552	11.9604	2.762	32.1465
0.553	11.958	2.766	32.1484
0.554	11.9557	2.771	32.1499
0.555	11.9535	2.775	32.1533
0.556	11.9513	2.779	32.1561
0.557	11.9491	2.783	32.1555
0.557	11.947	2.787	32.155
0.558	11.945	2.791	32.1561
0.559	11.943	2.796	32.1576
0.56	11.941	2.8	32.1656
0.561	11.9389	2.804	32.1771
0.562	11.9372	2.808	32.1826
0.562	11.9356	2.812	32.1869
0.563	11.934	2.816	32.1892
0.564	11.9324	2.821	32.1915
0.565	11.9308	2.825	32.1975
0.566	11.929	2.829	32.2031
0.567	11.9271	2.833	32.2056
0.567	11.9252	2.837	32.2087
0.568	11.9233	2.841	32.2043
0.569	11.9214	2.846	32.1929
0.57	11.9195	2.85	32.1878
0.571	11.9177	2.854	32.1825
0.572	11.9159	2.858	32.1763
0.572	11.914	2.862	32.172
0.573	11.9121	2.866	32.1667
0.574	11.9101	2.87	32.1605
0.575	11.908	2.875	32.1598
0.576	11.9061	2.879	32.1617
0.577	11.9041	2.883	32.1678
0.577	11.9022	2.887	32.1765
0.578	11.9004	2.891	32.1883
0.579	11.8987	2.895	32.1992
0.58	11.897	2.9	32.2115
0.581	11.8952	2.904	32.2251
0.582	11.8932	2.908	32.2394
0.582	11.8913	2.912	32.2543
0.583	11.8893	2.916	32.2629
0.584	11.8873	2.92	32.2717
0.585	11.8851	2.925	32.278
0.586	11.8829	2.929	32.2811
0.587	11.8807	2.933	32.2783
0.587	11.8785	2.937	32.278
0.588	11.8767	2.941	32.2809
0.589	11.8754	2.945	32.2777
0.59	11.8743	2.95	32.2675
0.591	11.8731	2.954	32.2576
0.592	11.872	2.958	32.2495
0.592	11.8707	2.962	32.2361
0.593	11.8694	2.966	32.2232
0.594	11.868	2.97	32.2143
0.595	11.8666	2.974	32.2048
0.596	11.8652	2.979	32.1972
0.597	11.8641	2.983	32.1856
0.597	11.8631	2.987	32.1835
0.598	11.8621	2.991	32.1919
0.599	11.8612	2.995	32.202
0.6	11.8602	2.999	32.2154
0.601	11.8591	3.004	32.2294
0.602	11.858	3.008	32.2395
0.602	11.8569	3.012	32.2465
0.603	11.8557	3.016	32.2586
0.604	11.8543	3.02	32.2681
0.605	11.853	3.024	32.2794
0.606	11.8517	3.029	32.2883
0.607	11.8504	3.033	32.2957
0.607	11.8491	3.037	32.3014
0.608	11.8476	3.041	32.3049
0.609	11.8459	3.045	32.3082
0.61	11.8442	3.049	32.3118
0.611	11.8426	3.054	32.315
0.611	11.8413	3.058	32.3155
0.612	11.8401	3.062	32.3207
0.613	11.8388	3.066	32.3284
0.614	11.8376	3.07	32.3314
0.615	11.8364	3.074	32.3321
0.616	11.8352	3.078	32.3295
0.616	11.834	3.083	32.3274
0.617	11.8329	3.087	32.3277
0.618	11.8316	3.091	32.3312
0.619	11.83	3.095	32.3359
0.62	11.8283	3.099	32.3379
0.621	11.8267	3.103	32.3297
0.621	11.825	3.108	32.314
0.622	11.8235	3.112	32.3021
0.623	11.822	3.116	32.2865
0.624	11.8206	3.12	32.2749
0.625	11.8191	3.124	32.2649
0.626	11.8175	3.128	32.2513
0.626	11.8159	3.133	32.2389
0.627	11.8142	3.137	32.2284
0.628	11.8126	3.141	32.2191
0.629	11.8109	3.145	32.2155
0.63	11.8092	3.149	32.2178
0.631	11.8071	3.153	32.2162
0.631	11.8046	3.158	32.2171
0.632	11.8021	3.162	32.2177
0.633	11.7997	3.166	32.2203
0.634	11.7975	3.17	32.232
0.635	11.7958	3.174	32.2424
0.636	11.7941	3.178	32.2552
0.636	11.7924	3.182	32.2682
0.637	11.7906	3.187	32.2806
0.638	11.7886	3.191	32.292
0.639	11.7865	3.195	32.3055
0.64	11.7844	3.199	32.3167
0.641	11.7823	3.203	32.327
0.641	11.7802	3.207	32.3353
0.642	11.7782	3.212	32.3374
0.643	11.7762	3.216	32.3363
0.644	11.7741	3.22	32.3347
0.645	11.772	3.224	32.3319
0.646	11.7699	3.228	32.3301
0.646	11.7677	3.232	32.3274
0.647	11.7656	3.237	32.3236
0.648	11.7634	3.241	32.3243
0.649	11.7614	3.245	32.3291
0.65	11.7597	3.249	32.331
0.651	11.7579	3.253	32.3314
0.651	11.7562	3.257	32.3351
0.652	11.7544	3.262	32.3322
0.653	11.7525	3.266	32.331
0.654	11.7505	3.27	32.3316
0.655	11.7485	3.274	32.3331
0.656	11.7464	3.278	32.3344
0.656	11.7444	3.282	32.3368
0.657	11.7425	3.286	32.3367
0.658	11.7408	3.291	32.3374
0.659	11.739	3.295	32.3391
0.66	11.7372	3.299	32.3358
0.661	11.7355	3.303	32.3394
0.661	11.7339	3.307	32.3383
0.662	11.7324	3.311	32.3367
0.663	11.7309	3.316	32.3331
0.664	11.7295	3.32	32.3331
0.665	11.7282	3.324	32.3295
0.666	11.7269	3.328	32.3233
0.666	11.7255	3.332	32.3081
0.667	11.7241	3.336	32.2913
0.668	11.7227	3.341	32.2769
0.669	11.7211	3.345	32.2625
0.67	11.7195	3.349	32.2489
0.671	11.7178	3.353	32.2329
0.671	11.7162	3.357	32.2212
0.672	11.7148	3.361	32.2155
0.673	11.7136	3.366	32.215
0.674	11.7123	3.37	32.2153
0.675	11.711	3.374	32.2261
0.676	11.7097	3.378	32.2379
0.676	11.7085	3.382	32.2524
0.677	11.7072	3.386	32.2654
0.678	11.706	3.39	32.2799
0.679	11.7047	3.395	32.2945
0.68	11.7033	3.399	32.3085
0.681	11.7019	3.403	32.3139
0.681	11.7006	3.407	32.3163
0.682	11.6994	3.411	32.3196
0.683	11.6982	3.415	32.321
0.684	11.6971	3.42	32.3245
0.685	11.6957	3.424	32.323
0.686	11.6942	3.428	32.3194
0.686	11.6927	3.432	32.3211
0.687	11.6912	3.436	32.3233
0.688	11.6897	3.44	32.3215
0.689	11.6882	3.445	32.3189
0.69	11.6867	3.449	32.3181
0.691	11.6852	3.453	32.3186
0.691	11.6841	3.457	32.3187
0.692	11.6836	3.461	32.316
0.693	11.683	3.465	32.3134
0.694	11.6825	3.47	32.3155
0.695	11.6819	3.474	32.3152
0.696	11.6807	3.478	32.3145
0.696	11.6794	3.482	32.3156
0.697	11.678	3.486	32.321
0.698	11.6766	3.49	32.3232
0.699	11.6753	3.495	32.3194
0.7	11.674	3.499	32.3156
0.701	11.6728	3.503	32.3132
0.701	11.6717	3.507	32.3124
0.702	11.6704	3.511	32.3118
0.703	11.669	3.515	32.3105
0.704	11.6675	3.519	32.3082
0.705	11.6659	3.524	32.2972
0.706	11.6644	3.528	32.2765
0.706	11.663	3.532	32.256
0.707	11.6618	3.536	32.2401
0.708	11.6608	3.54	32.226
0.709	11.6597	3.544	32.2114
0.71	11.6586	3.549	32.2027
0.71	11.6576	3.553	32.1891
0.711	11.6565	3.557	32.1761
0.712	11.6555	3.561	32.1647
0.713	11.6544	3.565	32.1606
0.714	11.6534	3.569	32.1601
0.715	11.6524	3.574	32.1594
0.715	11.6516	3.578	32.1609
0.716	11.6507	3.582	32.158
0.717	11.6498	3.586	32.1591
0.718	11.6489	3.59	32.1566
0.719	11.648	3.594	32.1555
0.72	11.6471	3.599	32.1611
0.72	11.6462	3.603	32.1696
0.721	11.6452	3.607	32.1824
0.722	11.6438	3.611	32.1983
0.723	11.6422	3.615	32.2123
0.724	11.6406	3.619	32.226
0.725	11.6391	3.623	32.2444
0.725	11.638	3.628	32.2597
0.726	11.6375	3.632	32.28
0.727	11.637	3.636	32.291
0.728	11.6364	3.64	32.2866
0.729	11.6359	3.644	32.28
0.73	11.6354	3.648	32.2684
0.73	11.635	3.653	32.2544
0.731	11.6346	3.657	32.2427
0.732	11.6341	3.661	32.227
0.733	11.6333	3.665	32.2106
0.734	11.6316	3.669	32.2002
0.735	11.6298	3.673	32.1829
0.735	11.628	3.678	32.1824
0.736	11.6263	3.682	32.1909
0.737	11.6255	3.686	32.203
0.738	11.6251	3.69	32.2177
0.739	11.6246	3.694	32.2327
0.74	11.6242	3.698	32.2475
0.74	11.6237	3.703	32.2632
0.741	11.6228	3.707	32.2833
0.742	11.6219	3.711	32.2941
0.743	11.6209	3.715	32.3017
0.744	11.62	3.719	32.2917
0.745	11.6192	3.723	32.2808
0.745	11.6189	3.727	32.2644
0.746	11.6185	3.732	32.2483
0.747	11.6181	3.736	32.2354
0.748	11.6177	3.74	32.2193
0.749	11.6171	3.744	32.2048
0.75	11.6163	3.748	32.1849
0.75	11.6155	3.752	32.1695
0.751	11.6147	3.757	32.175
0.752	11.614	3.761	32.186
0.753	11.6131	3.765	32.2001
0.754	11.6122	3.769	32.2158
0.755	11.6114	3.773	32.2258
0.755	11.6105	3.777	32.233
0.756	11.6097	3.782	32.2441
0.757	11.609	3.786	32.2592
0.758	11.6083	3.79	32.274
0.759	11.6076	3.794	32.2911
0.76	11.6069	3.798	32.29
0.76	11.6061	3.802	32.2913
0.761	11.6052	3.807	32.2892
0.762	11.6044	3.811	32.2857
0.763	11.6036	3.815	32.2857
0.764	11.6032	3.819	32.2883
0.765	11.6028	3.823	32.2925
0.765	11.6025	3.827	32.2895
0.766	11.6021	3.831	32.288
0.767	11.6016	3.836	32.2837
0.768	11.6007	3.84	32.2837
0.769	11.5999	3.844	32.2789
0.77	11.599	3.848	32.2774
0.77	11.5982	3.852	32.2777
0.771	11.5974	3.856	32.2799
0.772	11.5966	3.861	32.2808
0.773	11.5959	3.865	32.275
0.774	11.5953	3.869	32.268
0.775	11.5948	3.873	32.254
0.775	11.5948	3.877	32.2407
0.776	11.5947	3.881	32.2234
0.777	11.5947	3.886	32.2097
0.778	11.5945	3.89	32.193
0.779	11.594	3.894	32.1783
0.78	11.5932	3.898	32.1615
0.78	11.5923	3.902	32.1474
0.781	11.5915	3.906	32.1379
0.782	11.5906	3.911	32.1324
0.783	11.5899	3.915	32.1298
0.784	11.5892	3.919	32.1292
0.785	11.5885	3.923	32.1294
0.785	11.5878	3.927	32.1292
0.786	11.5871	3.931	32.132
0.787	11.5866	3.935	32.1314
0.788	11.5861	3.94	32.1394
0.789	11.5857	3.944	32.1493
0.79	11.5852	3.948	32.1626
0.79	11.585	3.952	32.1723
0.791	11.585	3.956	32.1853
0.792	11.5849	3.96	32.1957
0.793	11.5849	3.965	32.2074
0.794	11.5849	3.969	32.2225
0.795	11.5848	3.973	32.2375
0.795	11.5844	3.977	32.2537
0.796	11.584	3.981	32.2598
0.797	11.5836	3.985	32.2608
0.798	11.5831	3.99	32.2593
0.799	11.5825	3.994	32.2583
0.8	11.5819	3.998	32.2582
0.8	11.5813	4.002	32.258
0.801	11.5807	4.006	32.2574
0.802	11.5804	4.01	32.2574
0.803	11.5801	4.015	32.2561
0.804	11.5798	4.019	32.2502
0.805	11.5794	4.023	32.24
0.805	11.5791	4.027	32.2268
0.806	11.5789	4.031	32.2104
0.807	11.5789	4.035	32.196
0.808	11.5789	4.039	32.1832
0.809	11.5788	4.044	32.1723
0.81	11.5788	4.048	32.1588
0.81	11.5783	4.052	32.1405
0.811	11.5779	4.056	32.1288
0.812	11.5774	4.06	32.1286
0.813	11.5768	4.064	32.1346
0.814	11.576	4.069	32.1435
0.814	11.575	4.073	32.1529
0.815	11.5741	4.077	32.1638
0.816	11.5732	4.081	32.175
0.817	11.5725	4.085	32.1862
0.818	11.5722	4.089	32.2001
0.819	11.572	4.094	32.2128
0.819	11.5717	4.098	32.2194
0.82	11.5716	4.102	32.2188
0.821	11.5716	4.106	32.2198
0.822	11.5715	4.11	32.2222
0.823	11.5714	4.114	32.2222
0.824	11.5714	4.119	32.2211
0.824	11.5714	4.123	32.2169
0.825	11.5718	4.127	32.2117
0.826	11.5722	4.131	32.208
0.827	11.5726	4.135	32.2079
0.828	11.5728	4.139	32.209
0.829	11.5726	4.143	32.2099
0.829	11.5725	4.148	32.2084
0.83	11.5724	4.152	32.2067
0.831	11.5723	4.156	32.206
0.832	11.5721	4.16	32.2075
0.833	11.5719	4.164	32.2101
0.834	11.5718	4.168	32.2135
0.834	11.5716	4.173	32.2167
0.835	11.5715	4.177	32.2213
0.836	11.5714	4.181	32.2218
0.837	11.5711	4.185	32.2197
0.838	11.5709	4.189	32.2161
0.839	11.5706	4.193	32.2133
0.839	11.5703	4.198	32.2152
0.84	11.57	4.202	32.2165
0.841	11.5698	4.206	32.2111
0.842	11.5695	4.21	32.1971
0.843	11.5692	4.214	32.1799
0.844	11.5689	4.218	32.16
0.844	11.5687	4.223	32.1433
0.845	11.5684	4.227	32.1308
0.846	11.5681	4.231	32.1232
0.847	11.5679	4.235	32.1138
0.848	11.5673	4.239	32.1118
0.849	11.5667	4.243	32.1105
0.849	11.5661	4.247	32.1158
0.85	11.5654	4.252	32.1302
0.851	11.5648	4.256	32.1471
0.852	11.5647	4.26	32.1645
0.853	11.5646	4.264	32.1815
0.854	11.5644	4.268	32.1942
0.854	11.5643	4.272	32.2036
0.855	11.5647	4.277	32.2148
0.856	11.5652	4.281	32.2161
0.857	11.5658	4.285	32.2167
0.858	11.5663	4.289	32.2209
0.859	11.5668	4.293	32.2213
0.859	11.5668	4.297	32.2171
0.86	11.5669	4.302	32.2136
0.861	11.5669	4.306	32.21
0.862	11.5669	4.31	32.2077
0.863	11.5672	4.314	32.206
0.864	11.5677	4.318	32.2042
0.864	11.5681	4.322	32.2049
0.865	11.5686	4.327	32.2051
0.866	11.5691	4.331	32.2009
0.867	11.569	4.335	32.1988
0.868	11.5689	4.339	32.1988
0.869	11.5688	4.343	32.1973
0.869	11.5687	4.347	32.1947
0.87	11.5686	4.351	32.1962
0.871	11.5685	4.356	32.1962
0.872	11.5684	4.36	32.196
0.873	11.5683	4.364	32.1972
0.874	11.5681	4.368	32.1985
0.874	11.5676	4.372	32.1984
0.875	11.567	4.376	32.1962
0.876	11.5664	4.381	32.1934
0.877	11.5658	4.385	32.1919
0.878	11.5655	4.389	32.1914
0.879	11.5657	4.393	32.1902
0.879	11.5659	4.397	32.1901
0.88	11.5661	4.401	32.1896
0.881	11.5663	4.406	32.1876
0.882	11.5667	4.41	32.1829
0.883	11.5671	4.414	32.1792
0.884	11.5675	4.418	32.1783
0.884	11.5679	4.422	32.1806
0.885	11.5685	4.426	32.1821
0.886	11.5693	4.431	32.1837
0.887	11.5702	4.435	32.1832
0.888	11.5711	4.439	32.1823
0.889	11.5719	4.443	32.1774
0.889	11.5723	4.447	32.1716
0.89	11.5725	4.451	32.1675
0.891	11.5726	4.455	32.1673
0.892	11.5728	4.46	32.1679
0.893	11.573	4.464	32.1656
0.894	11.5735	4.468	32.1648
0.894	11.574	4.472	32.1641
0.895	11.5746	4.476	32.1629
0.896	11.5751	4.48	32.1596
0.897	11.5752	4.485	32.1592
0.898	11.5751	4.489	32.1567
0.899	11.575	4.493	32.1529
0.899	11.5748	4.497	32.1507
0.9	11.5747	4.501	32.1481
0.901	11.5746	4.505	32.1442
0.902	11.5745	4.51	32.1416
0.903	11.5745	4.514	32.1412
0.904	11.5745	4.518	32.1411
0.904	11.5744	4.522	32.1394
0.905	11.5743	4.526	32.1393
0.906	11.5742	4.53	32.1416
0.907	11.5742	4.535	32.1466
0.908	11.5742	4.539	32.1521
0.909	11.574	4.543	32.1547
0.909	11.5737	4.547	32.1573
0.91	11.5733	4.551	32.1577
0.911	11.5729	4.555	32.1546
0.912	11.5726	4.559	32.1523
0.913	11.5726	4.564	32.1527
0.913	11.5727	4.568	32.1544
0.914	11.5728	4.572	32.1543
0.915	11.5729	4.576	32.151
0.916	11.5734	4.58	32.1449
0.917	11.574	4.584	32.1394
0.918	11.5746	4.589	32.1347
0.918	11.5752	4.593	32.1317
0.919	11.5758	4.597	32.1284
0.92	11.5763	4.601	32.1247
0.921	11.5768	4.605	32.1234
0.922	11.5772	4.609	32.1227
0.923	11.5777	4.614	32.1182
0.923	11.578	4.618	32.1103
0.924	11.5782	4.622	32.0975
0.925	11.5783	4.626	32.0837
0.926	11.5785	4.63	32.071
0.927	11.5785	4.634	32.0581
0.928	11.5783	4.639	32.0466
0.928	11.578	4.643	32.0339
0.929	11.5778	4.647	32.028
0.93	11.5776	4.651	32.0262
0.931	11.5779	4.655	32.027
0.932	11.5788	4.659	32.0348
0.933	11.5797	4.663	32.0479
0.933	11.5807	4.668	32.0597
0.934	11.5816	4.672	32.0697
0.935	11.5826	4.676	32.0788
0.936	11.5837	4.68	32.0896
0.937	11.5848	4.684	32.1026
0.938	11.586	4.688	32.1074
0.938	11.5871	4.693	32.1016
0.939	11.5882	4.697	32.0929
0.94	11.5893	4.701	32.0823
0.941	11.5904	4.705	32.0685
0.942	11.5914	4.709	32.0549
0.943	11.5923	4.713	32.0426
0.943	11.5932	4.718	32.0339
0.944	11.5939	4.722	32.0255
0.945	11.5947	4.726	32.0137
0.946	11.5955	4.73	32.0021
0.947	11.5962	4.734	31.9961
0.948	11.5968	4.738	31.994
0.948	11.5975	4.743	31.9917
0.949	11.5981	4.747	31.9906
0.95	11.599	4.751	31.992
0.951	11.6003	4.755	31.9951
0.952	11.6017	4.759	31.9992
0.953	11.603	4.763	32.0068
0.953	11.6044	4.767	32.0187
0.954	11.6052	4.772	32.0308
0.955	11.6059	4.776	32.0431
0.956	11.6066	4.78	32.0551
0.957	11.6073	4.784	32.0647
0.958	11.6079	4.788	32.0733
0.958	11.6083	4.792	32.0845
0.959	11.6086	4.797	32.0988
0.96	11.609	4.801	32.1098
0.961	11.6093	4.805	32.1139
0.962	11.61	4.809	32.117
0.963	11.6107	4.813	32.1194
0.963	11.6115	4.817	32.1204
0.964	11.6123	4.822	32.121
0.965	11.613	4.826	32.1238
0.966	11.6138	4.83	32.1276
0.967	11.6145	4.834	32.1286
0.968	11.6153	4.838	32.1279
0.968	11.616	4.842	32.126
0.969	11.6166	4.847	32.1241
0.97	11.617	4.851	32.1215
0.971	11.6175	4.855	32.1176
0.972	11.618	4.859	32.1135
0.973	11.6188	4.863	32.1104
0.973	11.6197	4.867	32.109
0.974	11.6207	4.872	32.1082
0.975	11.6216	4.876	32.1071
0.976	11.6225	4.88	32.1007
0.977	11.6227	4.884	32.0872
0.978	11.6227	4.888	32.0695
0.978	11.6227	4.892	32.0506
0.979	11.6227	4.896	32.0349
0.98	11.6228	4.901	32.0197
0.981	11.6233	4.905	32.0071
0.982	11.6238	4.909	31.9956
0.983	11.6243	4.913	31.9809
0.983	11.6249	4.917	31.9683
0.984	11.6258	4.921	31.9601
0.985	11.6269	4.926	31.9581
0.986	11.628	4.93	31.9574
0.987	11.6291	4.934	31.9572
0.988	11.6302	4.938	31.9566
0.988	11.6314	4.942	31.96
0.989	11.6326	4.946	31.9679
0.99	11.6337	4.951	31.9783
0.991	11.6349	4.955	31.9925
0.992	11.636	4.959	32.0054
0.993	11.6369	4.963	32.0149
0.993	11.6378	4.967	32.0243
0.994	11.6387	4.971	32.0373
0.995	11.6396	4.976	32.0532
0.996	11.6405	4.98	32.0695
0.997	11.6413	4.984	32.0737
0.998	11.642	4.988	32.063
0.998	11.6428	4.992	32.0484
0.999	11.6438	4.996	32.0312
1	11.6452	5	32.0145
1.001	11.6468	5.005	32
1.002	11.6483	5.009	31.9856
1.003	11.6499	5.013	31.9705
1.003	11.6509	5.017	31.9544
1.004	11.6516	5.021	31.94
1.005	11.6523	5.025	31.9332
1.006	11.653	5.03	31.9333
1.007	11.6539	5.034	31.9328
1.008	11.6553	5.038	31.9324
1.008	11.657	5.042	31.9324
1.009	11.6588	5.046	31.9312
1.01	11.6605	5.05	31.9301
1.011	11.6623	5.055	31.9336
1.012	11.6641	5.059	31.941
1.013	11.6659	5.063	31.9467
1.013	11.6676	5.067	31.9507
1.014	11.6691	5.071	31.9501
1.015	11.6703	5.075	31.9474
1.016	11.6715	5.08	31.9444
1.017	11.6726	5.084	31.9418
1.017	11.6739	5.088	31.9409
1.018	11.6753	5.092	31.9394
1.019	11.6769	5.096	31.9346
1.02	11.6784	5.1	31.9267
1.021	11.6799	5.104	31.9201
1.022	11.6813	5.109	31.9162
1.022	11.6827	5.113	31.9159
1.023	11.6842	5.117	31.916
1.024	11.6857	5.121	31.9179
1.025	11.6872	5.125	31.9205
1.026	11.6884	5.129	31.9232
1.027	11.6893	5.134	31.9307
1.027	11.6902	5.138	31.9438
1.028	11.6911	5.142	31.9565
1.029	11.692	5.146	31.9655
1.03	11.6932	5.15	31.9692
1.031	11.6946	5.154	31.9696
1.032	11.696	5.159	31.9713
1.032	11.6974	5.163	31.9723
1.033	11.6988	5.167	31.9727
1.034	11.7004	5.171	31.9733
1.035	11.702	5.175	31.9711
1.036	11.7035	5.179	31.9649
1.037	11.7051	5.184	31.9568
1.037	11.7068	5.188	31.9493
1.038	11.7086	5.192	31.9438
1.039	11.7103	5.196	31.9404
1.04	11.7121	5.2	31.9395
1.041	11.7136	5.204	31.9409
1.042	11.7149	5.208	31.9451
1.042	11.7161	5.213	31.9546
1.043	11.7173	5.217	31.9654
1.044	11.7184	5.221	31.971
1.045	11.7197	5.225	31.9739
1.046	11.721	5.229	31.9754
1.047	11.7223	5.233	31.9757
1.047	11.7236	5.238	31.9761
1.048	11.7248	5.242	31.9751
1.049	11.7258	5.246	31.9733
1.05	11.7268	5.25	31.9662
1.051	11.7277	5.254	31.9544
1.052	11.7286	5.258	31.9415
1.052	11.73	5.263	31.931
1.053	11.732	5.267	31.9225
1.054	11.7341	5.271	31.9166
1.055	11.7363	5.275	31.9146
1.056	11.7383	5.279	31.917
1.057	11.74	5.283	31.9183
1.057	11.7412	5.288	31.9165
1.058	11.7425	5.292	31.921
1.059	11.7438	5.296	31.9253
1.06	11.7451	5.3	31.9232
1.061	11.7467	5.304	31.9216
1.062	11.7483	5.308	31.9213
1.062	11.7499	5.312	31.9217
1.063	11.7515	5.317	31.9204
1.064	11.7531	5.321	31.9162
1.065	11.7546	5.325	31.9129
1.066	11.7562	5.329	31.9124
1.067	11.7578	5.333	31.9112
1.067	11.7596	5.337	31.9075
1.068	11.7616	5.342	31.9089
1.069	11.7638	5.346	31.9108
1.07	11.766	5.35	31.9087
1.071	11.7681	5.354	31.9043
1.072	11.7698	5.358	31.901
1.072	11.771	5.362	31.9008
1.073	11.7721	5.367	31.9043
1.074	11.7733	5.371	31.908
1.075	11.7747	5.375	31.9108
1.076	11.7763	5.379	31.9093
1.077	11.7781	5.383	31.9036
1.077	11.7798	5.387	31.8993
1.078	11.7816	5.392	31.899
1.079	11.7833	5.396	31.8975
1.08	11.7849	5.4	31.8967
1.081	11.7865	5.404	31.894
1.082	11.7881	5.408	31.8892
1.082	11.7897	5.412	31.8844
1.083	11.7912	5.416	31.8783
1.084	11.7927	5.421	31.8772
1.085	11.7941	5.425	31.8782
1.086	11.7956	5.429	31.877
1.087	11.7973	5.433	31.8753
1.087	11.7994	5.437	31.8771
1.088	11.8016	5.441	31.8812
1.089	11.8037	5.446	31.8915
1.09	11.8058	5.45	31.9006
1.091	11.808	5.454	31.903
1.092	11.8101	5.458	31.9043
1.092	11.8123	5.462	31.9041
1.093	11.8145	5.466	31.9047
1.094	11.816	5.471	31.9054
1.095	11.8167	5.475	31.9067
1.096	11.8173	5.479	31.9071
1.097	11.8179	5.483	31.906
1.097	11.8185	5.487	31.8995
1.098	11.8196	5.491	31.8925
1.099	11.821	5.496	31.8919
1.1	11.8223	5.5	31.8911
1.101	11.8237	5.504	31.8904
1.102	11.8251	5.508	31.8901
1.102	11.8264	5.512	31.8895
1.103	11.8278	5.516	31.885
1.104	11.8291	5.52	31.8858
1.105	11.8303	5.525	31.8915
1.106	11.8315	5.529	31.8999
1.107	11.8329	5.533	31.9045
1.107	11.8343	5.537	31.908
1.108	11.8357	5.541	31.91
1.109	11.8371	5.545	31.9084
1.11	11.8384	5.55	31.906
1.111	11.8398	5.554	31.9041
1.112	11.8412	5.558	31.9053
1.112	11.8426	5.562	31.9027
1.113	11.8443	5.566	31.8975
1.114	11.8464	5.57	31.8893
1.115	11.8486	5.575	31.881
1.116	11.8507	5.579	31.8721
1.116	11.8526	5.583	31.8654
1.117	11.8538	5.587	31.8647
1.118	11.8546	5.591	31.865
1.119	11.8554	5.595	31.8659
1.12	11.8562	5.6	31.8699
1.121	11.8572	5.604	31.8792
1.121	11.8587	5.608	31.8822
1.122	11.8603	5.612	31.8832
1.123	11.8618	5.616	31.8874
1.124	11.8634	5.62	31.8919
1.125	11.8651	5.624	31.8978
1.126	11.8668	5.629	31.9019
1.126	11.8685	5.633	31.9044
1.127	11.8702	5.637	31.9032
1.128	11.8721	5.641	31.8999
1.129	11.8741	5.645	31.8927
1.13	11.8762	5.649	31.8888
1.131	11.8782	5.654	31.8841
1.131	11.8803	5.658	31.8801
1.132	11.8824	5.662	31.8769
1.133	11.8841	5.666	31.8712
1.134	11.886	5.67	31.8654
1.135	11.8878	5.674	31.8624
1.136	11.8898	5.679	31.8633
1.136	11.8923	5.683	31.8691
1.137	11.8949	5.687	31.8779
1.138	11.8975	5.691	31.8796
1.139	11.9001	5.695	31.8818
1.14	11.9023	5.699	31.8833
1.141	11.9041	5.704	31.8809
1.141	11.906	5.708	31.8789
1.142	11.9079	5.712	31.8798
1.143	11.9099	5.716	31.8785
1.144	11.9122	5.72	31.8766
1.145	11.9146	5.724	31.8694
1.146	11.9169	5.728	31.8579
1.146	11.9192	5.733	31.8556
1.147	11.9214	5.737	31.8536
1.148	11.9235	5.741	31.8504
1.149	11.9255	5.745	31.8498
1.15	11.9276	5.749	31.8532
1.151	11.9296	5.753	31.8511
1.151	11.9314	5.758	31.8496
1.152	11.9331	5.762	31.852
1.153	11.9348	5.766	31.86
1.154	11.9366	5.77	31.866
1.155	11.9383	5.774	31.868
1.156	11.94	5.778	31.867
1.156	11.9416	5.783	31.8648
1.157	11.9431	5.787	31.8664
1.158	11.9447	5.791	31.866
1.159	11.9468	5.795	31.8678
1.16	11.9492	5.799	31.8678
1.161	11.9517	5.803	31.8619
1.161	11.9542	5.808	31.8517
1.162	11.9566	5.812	31.8433
1.163	11.9585	5.816	31.8368
1.164	11.9603	5.82	31.8345
1.165	11.9622	5.824	31.8365
1.166	11.9641	5.828	31.837
1.166	11.9663	5.832	31.8332
1.167	11.9686	5.837	31.831
1.168	11.9709	5.841	31.8324
1.169	11.9732	5.845	31.8345
1.17	11.9754	5.849	31.8402
1.171	11.9773	5.853	31.851
1.171	11.9792	5.857	31.8587
1.172	11.9811	5.862	31.8633
1.173	11.983	5.866	31.8632
1.174	11.985	5.87	31.8585
1.175	11.9868	5.874	31.8551
1.176	11.9887	5.878	31.853
1.176	11.9906	5.882	31.8519
1.177	11.9924	5.887	31.8498
1.178	11.9942	5.891	31.8443
1.179	11.996	5.895	31.835
1.18	11.9978	5.899	31.8263
1.181	11.9997	5.903	31.8189
1.181	12.0019	5.907	31.8153
1.182	12.0045	5.912	31.8136
1.183	12.007	5.916	31.8146
1.184	12.0096	5.92	31.8144
1.185	12.0121	5.924	31.8126
1.186	12.0143	5.928	31.8185
1.186	12.0166	5.932	31.8282
1.187	12.0188	5.936	31.8346
1.188	12.0209	5.941	31.8402
1.189	12.0232	5.945	31.8418
1.19	12.0254	5.949	31.8396
1.191	12.0277	5.953	31.8393
1.191	12.0299	5.957	31.8377
1.192	12.0322	5.961	31.8369
1.193	12.0345	5.966	31.8361
1.194	12.0369	5.97	31.8324
1.195	12.0393	5.974	31.8243
1.196	12.0417	5.978	31.8171
1.196	12.0442	5.982	31.8083
1.197	12.0469	5.986	31.8058
1.198	12.0496	5.991	31.81
1.199	12.0523	5.995	31.8113
1.2	12.0549	5.999	31.8124
1.201	12.0572	6.003	31.8185
1.201	12.0593	6.007	31.8268
1.202	12.0614	6.011	31.8264
1.203	12.0635	6.016	31.8244
1.204	12.066	6.02	31.8203
1.205	12.0688	6.024	31.8143
1.206	12.0717	6.028	31.8119
1.206	12.0746	6.032	31.8047
1.207	12.0773	6.036	31.7954
1.208	12.0797	6.04	31.7919
1.209	12.082	6.045	31.7914
1.21	12.0842	6.049	31.792
1.211	12.0863	6.053	31.794
1.211	12.0883	6.057	31.7949
1.212	12.0902	6.061	31.7942
1.213	12.0922	6.065	31.7935
1.214	12.0944	6.07	31.7961
1.215	12.0964	6.074	31.8026
1.216	12.0984	6.078	31.8084
1.216	12.1009	6.082	31.8126
1.217	12.1036	6.086	31.816
1.218	12.1063	6.09	31.8198
1.219	12.1089	6.095	31.8187
1.22	12.1115	6.099	31.8144
1.22	12.1138	6.103	31.8104
1.221	12.1162	6.107	31.8098
1.222	12.1186	6.111	31.808
1.223	12.1208	6.115	31.8043
1.224	12.123	6.12	31.8016
1.225	12.1255	6.124	31.7984
1.225	12.1279	6.128	31.795
1.226	12.1302	6.132	31.7904
1.227	12.1325	6.136	31.789
1.228	12.1348	6.14	31.793
1.229	12.1372	6.144	31.7976
1.23	12.1395	6.149	31.8
1.23	12.1419	6.153	31.8065
1.231	12.1445	6.157	31.8149
1.232	12.1471	6.161	31.8204
1.233	12.1497	6.165	31.8263
1.234	12.1524	6.169	31.8285
1.235	12.1551	6.174	31.8283
1.235	12.1583	6.178	31.8302
1.236	12.1615	6.182	31.8303
1.237	12.1646	6.186	31.8283
1.238	12.1676	6.19	31.8261
1.239	12.1699	6.194	31.8216
1.24	12.1722	6.199	31.8154
1.24	12.1744	6.203	31.8088
1.241	12.1767	6.207	31.8017
1.242	12.179	6.211	31.7976
1.243	12.1813	6.215	31.7942
1.244	12.1836	6.219	31.7922
1.245	12.1859	6.224	31.7908
1.245	12.1882	6.228	31.7883
1.246	12.1903	6.232	31.7908
1.247	12.1925	6.236	31.7986
1.248	12.1946	6.24	31.8058
1.249	12.1968	6.244	31.8106
1.25	12.1991	6.249	31.8103
1.25	12.2017	6.253	31.8057
1.251	12.2042	6.257	31.8075
1.252	12.2067	6.261	31.8086
1.253	12.2093	6.265	31.8081
1.254	12.212	6.269	31.8089
1.255	12.2148	6.273	31.8063
1.255	12.2176	6.278	31.7974
1.256	12.2204	6.282	31.7886
1.257	12.2233	6.286	31.7805
1.258	12.2261	6.29	31.7777
1.259	12.2286	6.294	31.7817
1.26	12.2312	6.298	31.7819
1.26	12.2338	6.303	31.78
1.261	12.2365	6.307	31.7776
1.262	12.2394	6.311	31.7764
1.263	12.2423	6.315	31.7785
1.264	12.2452	6.319	31.7839
1.265	12.2477	6.323	31.786
1.265	12.2501	6.328	31.787
1.266	12.2526	6.332	31.7878
1.267	12.2551	6.336	31.7858
1.268	12.2576	6.34	31.7856
1.269	12.2603	6.344	31.7886
1.27	12.2629	6.348	31.7922
1.27	12.2655	6.353	31.7932
1.271	12.2682	6.357	31.7882
1.272	12.2708	6.361	31.7799
1.273	12.2734	6.365	31.7741
1.274	12.276	6.369	31.7708
1.275	12.2786	6.373	31.7668
1.275	12.2812	6.377	31.762
1.276	12.2839	6.382	31.7579
1.277	12.2864	6.386	31.7542
1.278	12.2889	6.39	31.7521
1.279	12.2913	6.394	31.7564
1.28	12.2938	6.398	31.7638
1.28	12.2965	6.402	31.767
1.281	12.2993	6.407	31.7679
1.282	12.3021	6.411	31.7678
1.283	12.3049	6.415	31.7683
1.284	12.3081	6.419	31.7713
1.285	12.3117	6.423	31.7737
1.285	12.3153	6.427	31.7711
1.286	12.3189	6.432	31.7644
1.287	12.3224	6.436	31.7553
1.288	12.3253	6.44	31.7485
1.289	12.3282	6.444	31.7428
1.29	12.331	6.448	31.737
1.29	12.3339	6.452	31.7336
1.291	12.3369	6.457	31.7311
1.292	12.34	6.461	31.7274
1.293	12.343	6.465	31.7225
1.294	12.3461	6.469	31.7221
1.295	12.3492	6.473	31.7297
1.295	12.3523	6.477	31.7384
1.296	12.3553	6.481	31.744
1.297	12.3583	6.486	31.7496
1.298	12.3614	6.49	31.7533
1.299	12.3642	6.494	31.7531
1.3	12.3667	6.498	31.7523
1.3	12.3691	6.502	31.7527
1.301	12.3716	6.506	31.7525
1.302	12.374	6.511	31.7499
1.303	12.3764	6.515	31.7456
1.304	12.3788	6.519	31.739
1.305	12.3811	6.523	31.7334
1.305	12.3835	6.527	31.7274
1.306	12.3862	6.531	31.7227
1.307	12.3892	6.536	31.7219
1.308	12.3922	6.54	31.7216
1.309	12.3953	6.544	31.7203
1.31	12.3983	6.548	31.7275
1.31	12.4014	6.552	31.7416
1.311	12.4044	6.556	31.751
1.312	12.4074	6.561	31.755
1.313	12.4104	6.565	31.7566
1.314	12.4133	6.569	31.7579
1.315	12.4161	6.573	31.759
1.315	12.4188	6.577	31.7597
1.316	12.4216	6.581	31.7594
1.317	12.4243	6.585	31.7609
1.318	12.4268	6.59	31.7569
1.319	12.429	6.594	31.7462
1.319	12.4314	6.598	31.7373
1.32	12.4339	6.602	31.7322
1.321	12.4364	6.606	31.7288
1.322	12.4392	6.61	31.725
1.323	12.442	6.615	31.7227
1.324	12.4448	6.619	31.7243
1.324	12.4476	6.623	31.731
1.325	12.4504	6.627	31.7366
1.326	12.4532	6.631	31.7416
1.327	12.4559	6.635	31.7431
1.328	12.4587	6.64	31.7393
1.329	12.4615	6.644	31.7352
1.329	12.4647	6.648	31.7302
1.33	12.4678	6.652	31.7266
1.331	12.471	6.656	31.7261
1.332	12.4742	6.66	31.7248
1.333	12.4773	6.665	31.7197
1.334	12.4803	6.669	31.7147
1.334	12.4834	6.673	31.7086
1.335	12.4864	6.677	31.705
1.336	12.4895	6.681	31.7087
1.337	12.4928	6.685	31.7132
1.338	12.4962	6.689	31.716
1.339	12.4995	6.694	31.7179
1.339	12.5029	6.698	31.7176
1.34	12.5065	6.702	31.7176
1.341	12.5106	6.706	31.7222
1.342	12.5147	6.71	31.7276
1.343	12.5188	6.714	31.7308
1.344	12.5229	6.719	31.7316
1.344	12.5266	6.723	31.7301
1.345	12.5302	6.727	31.7275
1.346	12.5337	6.731	31.7262
1.347	12.5372	6.735	31.7262
1.348	12.5405	6.739	31.7267
1.349	12.5435	6.744	31.7245
1.349	12.5464	6.748	31.7184
1.35	12.5493	6.752	31.7124
1.351	12.5522	6.756	31.7086
1.352	12.555	6.76	31.7056
1.353	12.5577	6.764	31.7022
1.354	12.5605	6.769	31.7002
1.354	12.5632	6.773	31.6991
1.355	12.5661	6.777	31.6961
1.356	12.5697	6.781	31.6959
1.357	12.5735	6.785	31.701
1.358	12.5774	6.789	31.7068
1.359	12.5813	6.793	31.7108
1.359	12.5848	6.798	31.7161
1.36	12.5879	6.802	31.7195
1.361	12.5911	6.806	31.7197
1.362	12.5943	6.81	31.7189
1.363	12.5975	6.814	31.7167
1.364	12.6007	6.818	31.7154
1.364	12.6041	6.823	31.7141
1.365	12.6075	6.827	31.7097
1.366	12.6109	6.831	31.7027
1.367	12.614	6.835	31.6962
1.368	12.6174	6.839	31.6873
1.369	12.6208	6.843	31.6786
1.369	12.6242	6.848	31.675
1.37	12.6275	6.852	31.6748
1.371	12.6303	6.856	31.6768
1.372	12.6328	6.86	31.6797
1.373	12.6355	6.864	31.6828
1.374	12.6383	6.868	31.6871
1.374	12.6412	6.873	31.6919
1.375	12.6445	6.877	31.6958
1.376	12.6479	6.881	31.6962
1.377	12.6513	6.885	31.6953
1.378	12.6547	6.889	31.6949
1.379	12.6576	6.893	31.6922
1.379	12.6604	6.897	31.6902
1.38	12.6631	6.902	31.6908
1.381	12.6659	6.906	31.6885
1.382	12.6684	6.91	31.6827
1.383	12.6702	6.914	31.6772
1.384	12.6719	6.918	31.672
1.384	12.6736	6.922	31.6691
1.385	12.6754	6.927	31.6707
1.386	12.6777	6.931	31.6718
1.387	12.681	6.935	31.6705
1.388	12.6844	6.939	31.6696
1.389	12.6877	6.943	31.6686
1.389	12.6911	6.947	31.6715
1.39	12.6944	6.952	31.6781
1.391	12.6976	6.956	31.6834
1.392	12.7009	6.96	31.6867
1.393	12.7041	6.964	31.6882
1.394	12.7073	6.968	31.688
1.394	12.7107	6.972	31.6867
1.395	12.7141	6.977	31.6845
1.396	12.7175	6.981	31.6825
1.397	12.7208	6.985	31.6793
1.398	12.7236	6.989	31.6717
1.399	12.7262	6.993	31.663
1.399	12.7288	6.997	31.6566
1.4	12.7314	7.001	31.652
1.401	12.734	7.006	31.6528
1.402	12.7372	7.01	31.656
1.403	12.7405	7.014	31.6593
1.404	12.7437	7.018	31.6618
1.404	12.747	7.022	31.6609
1.405	12.75	7.026	31.6603
1.406	12.7529	7.031	31.6663
1.407	12.7558	7.035	31.674
1.408	12.7587	7.039	31.6777
1.409	12.7615	7.043	31.6807
1.409	12.7642	7.047	31.6832
1.41	12.7669	7.051	31.6834
1.411	12.7696	7.056	31.6829
1.412	12.7723	7.06	31.6847
1.413	12.7752	7.064	31.6893
1.414	12.7784	7.068	31.6925
1.414	12.7815	7.072	31.6908
1.415	12.7847	7.076	31.6858
1.416	12.7878	7.081	31.6819
1.417	12.7906	7.085	31.6782
1.418	12.7935	7.089	31.6746
1.419	12.7965	7.093	31.6726
1.419	12.7995	7.097	31.6706
1.42	12.8026	7.101	31.6689
1.421	12.8059	7.105	31.6633
1.422	12.8092	7.11	31.662
1.423	12.8125	7.114	31.6657
1.423	12.8158	7.118	31.6616
1.424	12.8193	7.122	31.6585
1.425	12.8226	7.126	31.6561
1.426	12.8261	7.13	31.6532
1.427	12.8298	7.135	31.6501
1.428	12.8333	7.139	31.6482
1.428	12.8365	7.143	31.6477
1.429	12.8395	7.147	31.6491
1.43	12.8425	7.151	31.6485
1.431	12.8456	7.155	31.644
1.432	12.8487	7.16	31.6459
1.433	12.8518	7.164	31.6485
1.433	12.8549	7.168	31.6494
1.434	12.858	7.172	31.6503
1.435	12.861	7.176	31.6512
1.436	12.8643	7.18	31.6534
1.437	12.8676	7.185	31.6546
1.438	12.871	7.189	31.661
1.438	12.8743	7.193	31.671
1.439	12.8775	7.197	31.6795
1.44	12.8806	7.201	31.6909
1.441	12.8837	7.205	31.7045
1.442	12.8868	7.209	31.7181
1.443	12.8899	7.214	31.728
1.443	12.8931	7.218	31.7387
1.444	12.8964	7.222	31.747
1.445	12.8996	7.226	31.7527
1.446	12.9029	7.23	31.7538
1.447	12.9063	7.234	31.7486
1.448	12.9101	7.239	31.7402
1.448	12.9138	7.243	31.7241
1.449	12.9176	7.247	31.7079
1.45	12.9214	7.251	31.6914
1.451	12.9249	7.255	31.6791
1.452	12.9284	7.259	31.6654
1.453	12.9318	7.264	31.656
1.453	12.9353	7.268	31.6517
1.454	12.9387	7.272	31.6478
1.455	12.9422	7.276	31.6439
1.456	12.9457	7.28	31.6428
1.457	12.9492	7.284	31.6421
1.458	12.9527	7.289	31.6417
1.458	12.9561	7.293	31.6449
1.459	12.9594	7.297	31.6485
1.46	12.9625	7.301	31.6577
1.461	12.9657	7.305	31.6665
1.462	12.969	7.309	31.6718
1.463	12.9722	7.313	31.6748
1.463	12.9754	7.318	31.6736
1.464	12.9786	7.322	31.6687
1.465	12.9818	7.326	31.6698
1.466	12.9848	7.33	31.6692
1.467	12.9879	7.334	31.6665
1.468	12.9909	7.338	31.6647
1.468	12.9939	7.343	31.6574
1.469	12.997	7.347	31.6475
1.47	13.0007	7.351	31.6407
1.471	13.0043	7.355	31.6378
1.472	13.0079	7.359	31.6366
1.473	13.0115	7.363	31.6371
1.473	13.0153	7.368	31.637
1.474	13.0192	7.372	31.6426
1.475	13.0231	7.376	31.6537
1.476	13.027	7.38	31.6612
1.477	13.0309	7.384	31.6641
1.478	13.0344	7.388	31.6628
1.478	13.0377	7.393	31.6617
1.479	13.0411	7.397	31.6581
1.48	13.0448	7.401	31.6579
1.481	13.0486	7.405	31.6596
1.482	13.0525	7.409	31.6616
1.483	13.0565	7.413	31.6562
1.483	13.0604	7.417	31.6449
1.484	13.0643	7.422	31.6355
1.485	13.0678	7.426	31.6307
1.486	13.0711	7.43	31.6291
1.487	13.0744	7.434	31.6277
1.488	13.0777	7.438	31.6275
1.488	13.0812	7.442	31.6303
1.489	13.0849	7.447	31.6394
1.49	13.0886	7.451	31.6493
1.491	13.0924	7.455	31.6501
1.492	13.0961	7.459	31.6503
1.493	13.0999	7.463	31.6504
1.493	13.1036	7.467	31.6489
1.494	13.1074	7.472	31.6494
1.495	13.1112	7.476	31.6494
1.496	13.1149	7.48	31.6568
1.497	13.1186	7.484	31.6601
1.498	13.1222	7.488	31.6554
1.498	13.1258	7.492	31.6496
1.499	13.1296	7.497	31.6509
1.5	13.1337	7.501	31.649
1.501	13.138	7.505	31.647
1.502	13.1422	7.509	31.6476
1.503	13.1465	7.513	31.6475
1.503	13.1508	7.517	31.6449
1.504	13.1549	7.521	31.6332
1.505	13.1591	7.526	31.6256
1.506	13.1632	7.53	31.6191
1.507	13.1673	7.534	31.6118
1.508	13.1713	7.538	31.6102
1.508	13.1753	7.542	31.611
1.509	13.1793	7.546	31.6123
1.51	13.1832	7.551	31.6112
1.511	13.1871	7.555	31.6109
1.512	13.1905	7.559	31.6142
1.513	13.1938	7.563	31.6237
1.513	13.197	7.567	31.6267
1.514	13.2003	7.571	31.6315
1.515	13.2039	7.576	31.6345
1.516	13.2077	7.58	31.6291
1.517	13.2115	7.584	31.6282
1.518	13.2153	7.588	31.6246
1.518	13.219	7.592	31.6218
1.519	13.2228	7.596	31.6205
1.52	13.2266	7.601	31.6163
1.521	13.2305	7.605	31.6047
1.522	13.2343	7.609	31.5984
1.522	13.2381	7.613	31.5944
1.523	13.242	7.617	31.5902
1.524	13.246	7.621	31.5894
1.525	13.2499	7.626	31.5871
1.526	13.2539	7.63	31.5894
1.527	13.2578	7.634	31.5894
1.527	13.2618	7.638	31.5868
1.528	13.2657	7.642	31.5919
1.529	13.2696	7.646	31.6012
1.53	13.2731	7.65	31.6092
1.531	13.2765	7.655	31.6135
1.532	13.2796	7.659	31.6117
1.532	13.2827	7.663	31.6119
1.533	13.2861	7.667	31.6114
1.534	13.2897	7.671	31.6058
1.535	13.2933	7.675	31.6059
1.536	13.297	7.68	31.6082
1.537	13.3006	7.684	31.6013
1.537	13.3043	7.688	31.5964
1.538	13.3082	7.692	31.593
1.539	13.3124	7.696	31.5874
1.54	13.3165	7.7	31.5897
1.541	13.3206	7.705	31.5921
1.542	13.3241	7.709	31.5904
1.542	13.3273	7.713	31.5928
1.543	13.3304	7.717	31.5906
1.544	13.3335	7.721	31.5906
1.545	13.3366	7.725	31.6023
1.546	13.3399	7.73	31.6131
1.547	13.3436	7.734	31.6207
1.547	13.3473	7.738	31.6321
1.548	13.3511	7.742	31.6491
1.549	13.3549	7.746	31.6617
1.55	13.3588	7.75	31.6748
1.551	13.3627	7.754	31.6931
1.552	13.3666	7.759	31.7105
1.552	13.3704	7.763	31.7242
1.553	13.3742	7.767	31.7268
1.554	13.3782	7.771	31.7202
1.555	13.3822	7.775	31.7108
1.556	13.3862	7.779	31.6974
1.557	13.3897	7.784	31.6772
1.557	13.3928	7.788	31.661
1.558	13.3957	7.792	31.6477
1.559	13.3987	7.796	31.6296
1.56	13.4016	7.8	31.6184
1.561	13.4048	7.804	31.6145
1.562	13.4084	7.809	31.6078
1.562	13.4121	7.813	31.604
1.563	13.4158	7.817	31.6034
1.564	13.4194	7.821	31.6022
1.565	13.4229	7.825	31.6034
1.566	13.4263	7.829	31.6028
1.567	13.4298	7.834	31.6017
1.567	13.4332	7.838	31.6056
1.568	13.4368	7.842	31.6014
1.569	13.4406	7.846	31.5961
1.57	13.4444	7.85	31.5949
1.571	13.4482	7.854	31.5955
1.572	13.4519	7.858	31.5949
1.572	13.4556	7.863	31.5944
1.573	13.4592	7.867	31.5935
1.574	13.4627	7.871	31.5939
1.575	13.4663	7.875	31.5955
1.576	13.4698	7.879	31.5943
1.577	13.4731	7.883	31.6049
1.577	13.4764	7.888	31.6116
1.578	13.4797	7.892	31.6202
1.579	13.483	7.896	31.633
1.58	13.4865	7.9	31.6454
1.581	13.4901	7.904	31.6615
1.582	13.4936	7.908	31.6782
1.582	13.4972	7.913	31.6929
1.583	13.5009	7.917	31.7065
1.584	13.5048	7.921	31.7192
1.585	13.5084	7.925	31.7256
1.586	13.5121	7.929	31.7303
1.587	13.516	7.933	31.735
1.587	13.5198	7.938	31.7357
1.588	13.5234	7.942	31.7376
1.589	13.5268	7.946	31.7385
1.59	13.5303	7.95	31.7388
1.591	13.5339	7.954	31.7379
1.592	13.5379	7.958	31.7364
1.592	13.5422	7.962	31.7361
1.593	13.5464	7.967	31.7378
1.594	13.5506	7.971	31.7377
1.595	13.5546	7.975	31.7327
1.596	13.5584	7.979	31.7322
1.597	13.5621	7.983	31.7339
1.597	13.5658	7.987	31.7306
1.598	13.5697	7.992	31.7268
1.599	13.574	7.996	31.7287
1.6	13.5785	8	31.7308
1.601	13.5829	8.004	31.7299
1.602	13.5874	8.008	31.7293
1.602	13.5914	8.012	31.7292
1.603	13.5949	8.017	31.7251
1.604	13.5982	8.021	31.7106
1.605	13.6016	8.025	31.6939
1.606	13.6051	8.029	31.6826
1.607	13.6088	8.033	31.6675
1.607	13.6127	8.037	31.6539
1.608	13.6166	8.042	31.6441
1.609	13.6204	8.046	31.6364
1.61	13.6242	8.05	31.6223
1.611	13.6279	8.054	31.6078
1.612	13.6315	8.058	31.6014
1.612	13.635	8.062	31.6026
1.613	13.6387	8.066	31.5994
1.614	13.6423	8.071	31.5948
1.615	13.6459	8.075	31.5957
1.616	13.6494	8.079	31.6011
1.617	13.653	8.083	31.6085
1.617	13.6569	8.087	31.6143
1.618	13.6611	8.091	31.6165
1.619	13.6653	8.096	31.6135
1.62	13.6696	8.1	31.6105
1.621	13.6738	8.104	31.6092
1.622	13.6775	8.108	31.6133
1.622	13.6809	8.112	31.6165
1.623	13.6844	8.116	31.6176
1.624	13.6878	8.121	31.6164
1.625	13.6915	8.125	31.6085
1.626	13.6951	8.129	31.5986
1.626	13.6986	8.133	31.5935
1.627	13.7022	8.137	31.5942
1.628	13.7058	8.141	31.5941
1.629	13.7094	8.146	31.5929
1.63	13.7131	8.15	31.5954
1.631	13.7168	8.154	31.5967
1.631	13.7204	8.158	31.6071
1.632	13.7241	8.162	31.6145
1.633	13.7276	8.166	31.6242
1.634	13.731	8.17	31.638
1.635	13.7345	8.175	31.6509
1.636	13.7379	8.179	31.6623
1.636	13.7416	8.183	31.6745
1.637	13.7454	8.187	31.6804
1.638	13.749	8.191	31.6795
1.639	13.7525	8.195	31.6804
1.64	13.7562	8.2	31.6713
1.641	13.7602	8.204	31.6598
1.641	13.7643	8.208	31.6486
1.642	13.7684	8.212	31.6343
1.643	13.7725	8.216	31.6226
1.644	13.7765	8.22	31.6119
1.645	13.7803	8.225	31.6031
1.646	13.784	8.229	31.605
1.646	13.7877	8.233	31.6138
1.647	13.7913	8.237	31.6274
1.648	13.7947	8.241	31.6409
1.649	13.7981	8.245	31.6525
1.65	13.8015	8.25	31.6622
1.651	13.8049	8.254	31.6722
1.651	13.8083	8.258	31.6812
1.652	13.812	8.262	31.6929
1.653	13.8157	8.266	31.7007
1.654	13.8195	8.27	31.6994
1.655	13.8232	8.274	31.6908
1.656	13.8267	8.279	31.6746
1.656	13.8302	8.283	31.6584
1.657	13.8338	8.287	31.6435
1.658	13.8373	8.291	31.6299
1.659	13.8408	8.295	31.6178
1.66	13.8445	8.299	31.6044
[truncated: 26,879 more rows]

## Sheet: Suppl Fig5b
DNMT1:H3Ub2													apo-DNMT1
run1.pdb Dro:	0.075 Ra:1.800		RGT:41.05	Vol:185934. Chi^2: 0.843									q	I(0)	LNI(0)		fit	Lnfit
q	I(0)	LNI(0)		fit	Lnfit								0	0	#NUM!	0	0.09727	-2.33026
0	0	#NUM!	0	0.102904	-2.27396								0.002	0	#NUM!	0	0.0970801	-2.33222
0.002	0	#NUM!	0	0.102663	-2.2763								0.004	0	#NUM!	0	0.0965197	-2.33801
0.004	0	#NUM!	0	0.10197	-2.28308								0.006	0	#NUM!	0	0.0955949	-2.34764
0.00501688	0.112896	-2.18129	0.0242682	0.101446	-2.28823								0.00605485	0.0996588	-2.306	0.0116387	0.0955645	-2.34795
0.00518987	0.111928	-2.1899	0.0221635	0.101346	-2.28921								0.00622784	0.0985896	-2.31679	0.0106845	0.0954669	-2.34898
0.00536287	0.110341	-2.20418	0.0173893	0.101242	-2.29024								0.00640084	0.0993878	-2.30873	0.0102597	0.0953665	-2.35003
0.00553586	0.111054	-2.19774	0.0140566	0.101135	-2.2913								0.00657383	0.099657	-2.30602	0.00964983	0.0952636	-2.35111
0.00570886	0.109996	-2.20731	0.0119165	0.101025	-2.29239								0.00674683	0.097464	-2.32827	0.00849169	0.095158	-2.35222
0.00588185	0.111621	-2.19265	0.0107495	0.100911	-2.29352								0.00691982	0.097284	-2.33012	0.0083166	0.0950499	-2.35335
0.00605485	0.107477	-2.23048	0.00966363	0.100795	-2.29467								0.00709282	0.0967695	-2.33542	0.00767435	0.0949391	-2.35452
0.00622784	0.106642	-2.23828	0.00873452	0.100675	-2.29586								0.00726582	0.0962984	-2.3403	0.00728121	0.0948257	-2.35571
0.00640084	0.107117	-2.23383	0.00827842	0.100551	-2.29709								0.00743881	0.0965654	-2.33753	0.00677081	0.0947097	-2.35694
0.00657383	0.106153	-2.24287	0.00770337	0.100425	-2.29834								0.00761181	0.0958945	-2.34451	0.00657783	0.0945911	-2.35819
0.00674683	0.107723	-2.22819	0.00674641	0.100296	-2.29963								0.0077848	0.0974219	-2.3287	0.00633884	0.09447	-2.35947
0.00691982	0.107754	-2.2279	0.00662024	0.100163	-2.30096								0.0079578	0.0974736	-2.32817	0.00585662	0.0943463	-2.36078
0.00709282	0.106272	-2.24175	0.0062463	0.100027	-2.30232								0.00813079	0.0970532	-2.3325	0.0054093	0.09422	-2.36212
0.00726582	0.106536	-2.23927	0.00581118	0.0998879	-2.30371								0.00830379	0.0965114	-2.33809	0.00512164	0.0940912	-2.36349
0.00743881	0.10546	-2.24942	0.00560149	0.0997457	-2.30513								0.00847678	0.0958894	-2.34456	0.00484978	0.0939599	-2.36489
0.00761181	0.105105	-2.2528	0.00544094	0.0996004	-2.30659								0.00864978	0.0970426	-2.33261	0.00457408	0.093826	-2.36631
0.0077848	0.104576	-2.25784	0.00505173	0.099452	-2.30808								0.00882277	0.0964	-2.33925	0.00437508	0.0936897	-2.36777
0.0079578	0.105235	-2.25156	0.00463409	0.0993005	-2.3096								0.00899577	0.0964592	-2.33864	0.00405928	0.0935508	-2.36925
0.00813079	0.105745	-2.24672	0.00441934	0.0991459	-2.31116								0.00916876	0.0964516	-2.33871	0.0039276	0.0934095	-2.37076
0.00830379	0.104624	-2.25738	0.00416947	0.0989883	-2.31275								0.00934176	0.0961845	-2.34149	0.00378239	0.0932657	-2.3723
0.00847678	0.104113	-2.26228	0.00387902	0.0988276	-2.31438								0.00951475	0.0962912	-2.34038	0.00363382	0.0931194	-2.37387
0.00864978	0.104064	-2.26275	0.00355465	0.0986638	-2.31604								0.00968775	0.0949004	-2.35493	0.00353514	0.0929707	-2.37547
0.00882277	0.105011	-2.25369	0.0034698	0.0984971	-2.31773								0.00986074	0.0950867	-2.35297	0.0035817	0.0928195	-2.3771
0.00899577	0.104507	-2.2585	0.0033156	0.0983273	-2.31945								0.0100337	0.0954395	-2.34926	0.00356095	0.0926659	-2.37875
0.00916876	0.103537	-2.26783	0.00322353	0.0981546	-2.32121								0.0102067	0.0959562	-2.34386	0.0035115	0.0925099	-2.38044
0.00934176	0.103569	-2.26752	0.00307939	0.0979788	-2.323								0.0103797	0.0957894	-2.3456	0.00348834	0.0923515	-2.38215
0.00951475	0.10366	-2.26664	0.00303009	0.0978002	-2.32483								0.0105527	0.0950226	-2.35364	0.00348248	0.0921907	-2.3839
0.00968775	0.10327	-2.27041	0.00294864	0.0976185	-2.32669								0.0107257	0.0942247	-2.36207	0.00327453	0.0920275	-2.38567
0.00986074	0.102936	-2.27365	0.00295918	0.097434	-2.32858								0.0108987	0.0935189	-2.36959	0.00331363	0.091862	-2.38747
0.0100337	0.102095	-2.28185	0.0028342	0.0972465	-2.33051								0.0110717	0.0944473	-2.35971	0.00325527	0.0916942	-2.3893
0.0102067	0.10179	-2.28484	0.00284699	0.0970562	-2.33247								0.0112447	0.0945827	-2.35828	0.00315417	0.091524	-2.39115
0.0103797	0.102477	-2.27812	0.00279097	0.096863	-2.33446								0.0114177	0.0943252	-2.36101	0.00314916	0.0913515	-2.39304
0.0105527	0.102686	-2.27608	0.00283366	0.0966669	-2.33648								0.0115907	0.0945656	-2.35846	0.00314943	0.0911767	-2.39496
0.0107257	0.102134	-2.28147	0.00280404	0.096468	-2.33854								0.0117637	0.0938878	-2.36565	0.0030844	0.0909996	-2.3969
0.0108987	0.102352	-2.27934	0.00275446	0.0962664	-2.34064								0.0119367	0.0931408	-2.37364	0.00297189	0.0908203	-2.39887
0.0110717	0.101772	-2.28502	0.00263325	0.0960619	-2.34276								0.0121097	0.0929732	-2.37544	0.00293378	0.0906387	-2.40087
0.0112447	0.101266	-2.29	0.00256366	0.0958546	-2.34492								0.0122827	0.0923141	-2.38256	0.00292183	0.0904548	-2.40291
0.0114177	0.100829	-2.29433	0.00249451	0.0956447	-2.34711								0.0124557	0.0922433	-2.38333	0.00295957	0.0902688	-2.40496
0.0115907	0.100662	-2.29599	0.0025242	0.095432	-2.34934								0.0126287	0.0930356	-2.37477	0.0030142	0.0900805	-2.40705
0.0117637	0.100563	-2.29697	0.00257303	0.0952165	-2.3516								0.0128016	0.0926704	-2.37871	0.00291895	0.0898901	-2.40917
0.0119367	0.100453	-2.29807	0.0025258	0.0949985	-2.35389								0.0129746	0.0920398	-2.38553	0.00285599	0.0896975	-2.41131
0.0121097	0.100127	-2.30132	0.00244427	0.0947777	-2.35622								0.0131476	0.0915107	-2.3913	0.00282263	0.0895027	-2.41349
0.0122827	0.0992463	-2.31015	0.00240941	0.0945544	-2.35858								0.0133206	0.0918354	-2.38776	0.00270849	0.0893058	-2.41569
0.0124557	0.0996145	-2.30645	0.00237606	0.0943284	-2.36097								0.0134936	0.0920001	-2.38597	0.00270783	0.0891068	-2.41792
0.0126287	0.0992043	-2.31057	0.00234488	0.0940998	-2.3634								0.0136666	0.091484	-2.39159	0.0026339	0.0889057	-2.42018
0.0128016	0.0981357	-2.3214	0.00237315	0.0938687	-2.36586								0.0138396	0.0906296	-2.40097	0.00262118	0.0887025	-2.42247
0.0129746	0.0982709	-2.32003	0.00232683	0.093635	-2.36835								0.0140126	0.090179	-2.40596	0.00264431	0.0884972	-2.42478
0.0131476	0.0979806	-2.32299	0.00223944	0.0933988	-2.37088								0.0141856	0.0902325	-2.40537	0.00260407	0.0882899	-2.42713
0.0133206	0.098033	-2.32245	0.0022145	0.0931602	-2.37343								0.0143586	0.0900167	-2.40776	0.00253431	0.0880805	-2.4295
0.0134936	0.0971388	-2.33161	0.00221784	0.092919	-2.37603								0.0145316	0.0902397	-2.40529	0.00255611	0.0878692	-2.43191
0.0136666	0.0964784	-2.33844	0.00214895	0.0926754	-2.37865								0.0147046	0.089649	-2.41185	0.00258308	0.0876558	-2.43434
0.0138396	0.0966434	-2.33673	0.00213731	0.0924294	-2.38131								0.0148776	0.0894061	-2.41457	0.00255266	0.0874404	-2.4368
0.0140126	0.0964045	-2.3392	0.00218255	0.092181	-2.384								0.0150506	0.0894857	-2.41368	0.0024912	0.0872231	-2.43929
0.0141856	0.0959646	-2.34378	0.00210388	0.0919302	-2.38673								0.0152236	0.0898457	-2.40966	0.00248409	0.0870039	-2.4418
0.0143586	0.0960011	-2.3434	0.00210761	0.091677	-2.38948								0.0153965	0.0884481	-2.42534	0.00248938	0.0867827	-2.44435
0.0145316	0.0955725	-2.34787	0.00211425	0.0914216	-2.39227								0.0155695	0.0890799	-2.41822	0.00244931	0.0865596	-2.44692
0.0147046	0.0950988	-2.35284	0.00209756	0.0911638	-2.3951								0.0157425	0.0889475	-2.41971	0.00246988	0.0863346	-2.44952
0.0148776	0.0950633	-2.35321	0.00211032	0.0909038	-2.39795								0.0159155	0.0885555	-2.42413	0.00245804	0.0861078	-2.45216
0.0150506	0.0951257	-2.35256	0.00215369	0.0906415	-2.40084								0.0160885	0.0885973	-2.42365	0.00246464	0.0858791	-2.45481
0.0152236	0.0949584	-2.35432	0.00214483	0.090377	-2.40377								0.0162615	0.0878198	-2.43247	0.00244896	0.0856485	-2.4575
0.0153965	0.0942215	-2.36211	0.00210121	0.0901102	-2.40672								0.0164345	0.0878799	-2.43178	0.00237244	0.0854162	-2.46022
0.0155695	0.0939314	-2.36519	0.00205525	0.0898414	-2.40971								0.0166075	0.0874858	-2.43628	0.00240078	0.0851821	-2.46296
0.0157425	0.0934097	-2.37076	0.00201474	0.0895703	-2.41273								0.0167805	0.0875898	-2.43509	0.0023938	0.0849461	-2.46574
0.0159155	0.0930085	-2.37506	0.00200894	0.0892972	-2.41579								0.0169535	0.0875498	-2.43555	0.00237306	0.0847085	-2.46854
0.0160885	0.0932545	-2.37242	0.00198866	0.0890219	-2.41887								0.0171265	0.0867024	-2.44527	0.00239707	0.0844691	-2.47137
0.0162615	0.0927655	-2.37768	0.00196369	0.0887446	-2.42199								0.0172995	0.0859514	-2.45397	0.00234824	0.0842279	-2.47423
0.0164345	0.0916848	-2.3894	0.00197811	0.0884653	-2.42514								0.0174725	0.086025	-2.45312	0.00235097	0.0839851	-2.47712
0.0166075	0.0913157	-2.39343	0.00199006	0.0881839	-2.42833								0.0176455	0.0863111	-2.4498	0.00228171	0.0837406	-2.48003
0.0167805	0.0915848	-2.39049	0.00197505	0.0879005	-2.43155								0.0178184	0.0855092	-2.45913	0.00229509	0.0834945	-2.48297
0.0169535	0.0914788	-2.39165	0.00193349	0.0876152	-2.4348								0.0179914	0.0849928	-2.46519	0.00228556	0.0832466	-2.48595
0.0171265	0.0909653	-2.39728	0.00194296	0.0873279	-2.43809								0.0181644	0.0849008	-2.46627	0.00226138	0.0829972	-2.48895
0.0172995	0.0905447	-2.40191	0.00191414	0.0870387	-2.4414								0.0183374	0.0841953	-2.47462	0.00226131	0.0827462	-2.49198
0.0174725	0.0900192	-2.40773	0.00193354	0.0867477	-2.44475								0.0185104	0.0837498	-2.47992	0.00220704	0.0824936	-2.49503
0.0176455	0.0893682	-2.41499	0.00189802	0.0864548	-2.44813								0.0186834	0.0839834	-2.47714	0.00220628	0.0822394	-2.49812
0.0178184	0.0896449	-2.4119	0.00190857	0.08616	-2.45155								0.0188564	0.0840996	-2.47575	0.00220697	0.0819837	-2.50123
0.0179914	0.0890536	-2.41852	0.00191583	0.0858634	-2.455								0.0190294	0.0832449	-2.48597	0.00219632	0.0817265	-2.50438
0.0181644	0.0883869	-2.42603	0.0018958	0.0855651	-2.45848								0.0192024	0.0826686	-2.49292	0.002167	0.0814678	-2.50755
0.0183374	0.0883054	-2.42695	0.00186649	0.085265	-2.46199								0.0193754	0.0821636	-2.49904	0.00215102	0.0812076	-2.51075
0.0185104	0.0874725	-2.43643	0.0018189	0.0849632	-2.46554								0.0195484	0.0822683	-2.49777	0.00218576	0.0809459	-2.51397
0.0186834	0.0870508	-2.44126	0.00181729	0.0846597	-2.46912								0.0197214	0.0825567	-2.49427	0.0021719	0.0806828	-2.51723
0.0188564	0.0868672	-2.44337	0.00185558	0.0843546	-2.47273								0.0198943	0.0823477	-2.4968	0.0021656	0.0804183	-2.52051
0.0190294	0.0861083	-2.45215	0.00183028	0.0840477	-2.47637								0.0200673	0.081923	-2.50198	0.00214564	0.0801524	-2.52383
0.0192024	0.0863101	-2.44981	0.00178785	0.0837393	-2.48005								0.0202403	0.0814687	-2.50754	0.00209632	0.0798851	-2.52717
0.0193754	0.0855962	-2.45811	0.0017426	0.0834293	-2.48376								0.0204133	0.0814876	-2.5073	0.00214325	0.0796164	-2.53054
0.0195484	0.0853621	-2.46085	0.00175627	0.0831178	-2.4875								0.0205863	0.0811847	-2.51103	0.00211328	0.0793464	-2.53393
0.0197214	0.0854099	-2.46029	0.00173029	0.0828047	-2.49127								0.0207593	0.0806399	-2.51776	0.00211183	0.0790751	-2.53736
0.0198943	0.0851004	-2.46392	0.00173794	0.0824901	-2.49508								0.0209323	0.0803837	-2.52094	0.00212444	0.0788025	-2.54081
0.0200673	0.0853194	-2.46135	0.00175317	0.082174	-2.49892								0.0211053	0.0799099	-2.52686	0.00209029	0.0785287	-2.54429
0.0202403	0.0846439	-2.4693	0.00174755	0.0818565	-2.50279								0.0212783	0.079907	-2.52689	0.00206081	0.0782535	-2.5478
0.0204133	0.0837371	-2.48007	0.001702	0.0815375	-2.50669								0.0214513	0.0791656	-2.53621	0.00205853	0.0779772	-2.55134
0.0205863	0.0834059	-2.48404	0.00166599	0.0812172	-2.51063								0.0216243	0.0786133	-2.54321	0.00204647	0.0776996	-2.55491
0.0207593	0.0829399	-2.48964	0.00169915	0.0808955	-2.5146								0.0217972	0.079132	-2.53664	0.00201902	0.0774209	-2.5585
0.0209323	0.0825495	-2.49436	0.00167845	0.0805725	-2.5186								0.0219702	0.0786118	-2.54323	0.00198399	0.077141	-2.56212
0.0211053	0.0824572	-2.49548	0.00170738	0.0802481	-2.52263								0.0221432	0.0786512	-2.54273	0.00200041	0.0768599	-2.56577
0.0212783	0.0821678	-2.49899	0.00171692	0.0799225	-2.5267								0.0223162	0.0782318	-2.54808	0.00200364	0.0765777	-2.56945
0.0214513	0.0815829	-2.50614	0.00169479	0.0795957	-2.5308								0.0224892	0.0778008	-2.5536	0.00196517	0.0762944	-2.57316
0.0216243	0.0811502	-2.51145	0.00170068	0.0792676	-2.53493								0.0226622	0.077437	-2.55829	0.00198373	0.0760101	-2.57689
0.0217972	0.0804899	-2.51962	0.00170558	0.0789384	-2.53909								0.0228352	0.0768717	-2.56562	0.00196554	0.0757246	-2.58065
0.0219702	0.080106	-2.5244	0.00165102	0.078608	-2.54328								0.0230082	0.076239	-2.57388	0.0019301	0.0754382	-2.58444
0.0221432	0.0799861	-2.5259	0.00163882	0.0782765	-2.54751								0.0231812	0.0756446	-2.58171	0.00189417	0.0751507	-2.58826
0.0223162	0.0796878	-2.52964	0.00163134	0.0779438	-2.55177								0.0233542	0.0754045	-2.58489	0.00191943	0.0748622	-2.59211
0.0224892	0.0794485	-2.53265	0.00160277	0.0776101	-2.55606								0.0235272	0.0752192	-2.58735	0.00194063	0.0745727	-2.59598
0.0226622	0.0790667	-2.53746	0.00158158	0.0772754	-2.56038								0.0237001	0.0746933	-2.59436	0.00192636	0.0742823	-2.59988
0.0228352	0.078567	-2.5438	0.00155597	0.0769396	-2.56473								0.0238731	0.0748727	-2.59197	0.00192082	0.0739909	-2.60381
0.0230082	0.078272	-2.54757	0.00158482	0.0766029	-2.56912								0.0240461	0.0744283	-2.59792	0.00189651	0.0736987	-2.60777
0.0231812	0.0778185	-2.55338	0.00157891	0.0762652	-2.57354								0.0242191	0.073598	-2.60914	0.00187831	0.0734055	-2.61176
0.0233542	0.0770769	-2.56295	0.001552	0.0759266	-2.57799								0.0243921	0.0735571	-2.60969	0.00188207	0.0731115	-2.61577
0.0235272	0.0769191	-2.565	0.00156595	0.075587	-2.58247								0.0245651	0.073778	-2.60669	0.00187912	0.0728166	-2.61981
0.0237001	0.07634	-2.57256	0.00154353	0.0752466	-2.58698								0.0247381	0.0732822	-2.61344	0.00187208	0.0725209	-2.62388
0.0238731	0.0758876	-2.5785	0.00154874	0.0749054	-2.59153								0.0249111	0.0728343	-2.61957	0.0018645	0.0722244	-2.62798
0.0240461	0.0761008	-2.5757	0.00154514	0.0745633	-2.59611								0.0250841	0.0724151	-2.62534	0.00184615	0.0719271	-2.6321
0.0242191	0.0754607	-2.58414	0.00151813	0.0742205	-2.60071								0.025257	0.0722267	-2.62795	0.00182822	0.071629	-2.63626
0.0243921	0.0749007	-2.59159	0.00153628	0.0738769	-2.60536								0.02543	0.0720067	-2.631	0.00182501	0.0713302	-2.64044
0.0245651	0.0739994	-2.6037	0.00152642	0.0735325	-2.61003								0.025603	0.0720737	-2.63007	0.00177533	0.0710307	-2.64464
0.0247381	0.0736754	-2.60809	0.0015328	0.0731875	-2.61473								0.025776	0.0718551	-2.6331	0.00181876	0.0707305	-2.64888
0.0249111	0.0732346	-2.61409	0.00152036	0.0728418	-2.61947								0.025949	0.0712961	-2.64091	0.00184657	0.0704296	-2.65314
0.0250841	0.0734297	-2.61143	0.00150332	0.0724954	-2.62423								0.026122	0.0705043	-2.65208	0.00178799	0.070128	-2.65743
0.025257	0.0730162	-2.61707	0.00149341	0.0721484	-2.62903								0.026295	0.0701434	-2.65721	0.00176424	0.0698258	-2.66175
0.02543	0.0721783	-2.62862	0.00148705	0.0718008	-2.63386								0.026468	0.0704608	-2.6527	0.00176049	0.0695229	-2.6661
0.025603	0.0723835	-2.62578	0.00145689	0.0714527	-2.63872								0.0266409	0.0701278	-2.65744	0.00175327	0.0692195	-2.67047
0.025776	0.0721517	-2.62898	0.0014635	0.071104	-2.64361								0.0268139	0.0694175	-2.66762	0.00174491	0.0689155	-2.67487
0.025949	0.0715378	-2.63753	0.0014628	0.0707548	-2.64853								0.0269869	0.0690019	-2.67362	0.00176464	0.0686109	-2.6793
0.026122	0.0709843	-2.6453	0.00142847	0.0704051	-2.65349								0.0271599	0.068966	-2.67414	0.00171608	0.0683058	-2.68376
0.026295	0.0705979	-2.65075	0.00143065	0.0700549	-2.65848								0.0273329	0.0682954	-2.68391	0.00169729	0.0680001	-2.68825
0.026468	0.0699924	-2.65937	0.00141477	0.0697044	-2.66349								0.0275059	0.0682014	-2.68529	0.00168965	0.067694	-2.69276
0.0266409	0.0696688	-2.664	0.0014101	0.0693534	-2.66854								0.0276789	0.0679643	-2.68877	0.00170795	0.0673874	-2.6973
0.0268139	0.0692718	-2.66972	0.00139606	0.069002	-2.67362								0.0278519	0.0672602	-2.69919	0.00171588	0.0670803	-2.70186
0.0269869	0.0687995	-2.67656	0.0014116	0.0686503	-2.67873								0.0280248	0.0673893	-2.69727	0.0017082	0.0667728	-2.70646
0.0271599	0.0683927	-2.68249	0.00139144	0.0682982	-2.68387								0.0281978	0.0675757	-2.69451	0.00168539	0.0664649	-2.71108
0.0273329	0.0678891	-2.68988	0.00140553	0.0679459	-2.68904								0.0283708	0.0669521	-2.70378	0.00169858	0.0661566	-2.71573
0.0275059	0.0678677	-2.6902	0.00140228	0.0675933	-2.69425								0.0285438	0.0664143	-2.71184	0.0016725	0.0658479	-2.72041
0.0276789	0.0676335	-2.69365	0.00139331	0.0672404	-2.69948								0.0287168	0.0659655	-2.71862	0.00167871	0.0655389	-2.72511
0.0278519	0.0666636	-2.7081	0.00137523	0.0668873	-2.70475								0.0288898	0.0657982	-2.72116	0.00165347	0.0652295	-2.72984
0.0280248	0.0657557	-2.72181	0.0013762	0.066534	-2.71004								0.0290628	0.0653766	-2.72759	0.00165528	0.0649198	-2.7346
0.0281978	0.0655807	-2.72447	0.00135572	0.0661805	-2.71537								0.0292358	0.0649072	-2.7348	0.0016289	0.0646098	-2.73939
0.0283708	0.065429	-2.72679	0.00135328	0.0658269	-2.72073								0.0294087	0.0648041	-2.73639	0.00165315	0.0642995	-2.7442
0.0285438	0.0651904	-2.73044	0.00134126	0.0654731	-2.72612								0.0295817	0.0643652	-2.74318	0.00166623	0.0639889	-2.74905
0.0287168	0.064964	-2.73392	0.00134308	0.0651193	-2.73153								0.0297547	0.0640658	-2.74784	0.00165556	0.0636781	-2.75391
0.0288898	0.0648522	-2.73564	0.00128886	0.0647654	-2.73698								0.0299277	0.0636947	-2.75365	0.00164295	0.0633671	-2.75881
0.0290628	0.0643727	-2.74307	0.00130708	0.0644114	-2.74246								0.0301007	0.0631107	-2.76286	0.00166871	0.0630559	-2.76373
0.0292358	0.0639072	-2.75032	0.00127918	0.0640574	-2.74798								0.0302737	0.0630415	-2.76396	0.00165285	0.0627445	-2.76868
0.0294087	0.0633334	-2.75934	0.00127929	0.0637034	-2.75352								0.0304467	0.0627283	-2.76894	0.00165806	0.062433	-2.77366
0.0295817	0.0628941	-2.7663	0.00130855	0.0633494	-2.75909								0.0306196	0.062492	-2.77272	0.00162925	0.0621213	-2.77867
0.0297547	0.0623318	-2.77528	0.00132502	0.0629955	-2.76469								0.0307926	0.0616925	-2.78559	0.00166893	0.0618094	-2.7837
0.0299277	0.061961	-2.78125	0.00134106	0.0626416	-2.77033								0.0309656	0.0615599	-2.78774	0.00165663	0.0614975	-2.78876
0.0301007	0.0617632	-2.78445	0.00134345	0.0622878	-2.77599								0.0311386	0.0615154	-2.78847	0.00168854	0.0611855	-2.79385
0.0302737	0.0609935	-2.79699	0.00133434	0.0619342	-2.78168								0.0313116	0.061583	-2.78737	0.00168536	0.0608734	-2.79896
0.0304467	0.0600642	-2.81234	0.00132817	0.0615807	-2.78741								0.0314846	0.0612678	-2.7925	0.00166237	0.0605613	-2.8041
0.0306196	0.0602412	-2.8094	0.00130774	0.0612273	-2.79316								0.0316576	0.0606354	-2.80288	0.00166123	0.0602492	-2.80927
0.0307926	0.0602162	-2.80981	0.00133136	0.0608742	-2.79895								0.0318305	0.0601254	-2.81132	0.00167607	0.059937	-2.81446
0.0309656	0.0595545	-2.82086	0.00132857	0.0605212	-2.80476								0.0320035	0.0600231	-2.81303	0.00166084	0.0596249	-2.81968
0.0311386	0.0588614	-2.83257	0.00133835	0.0601685	-2.81061								0.0321765	0.0592096	-2.82667	0.00165525	0.0593128	-2.82493
0.0313116	0.0589908	-2.83037	0.0013379	0.0598161	-2.81648								0.0323495	0.0586472	-2.83622	0.00165738	0.0590007	-2.83021
0.0314846	0.0586176	-2.83672	0.00134338	0.0594639	-2.82239								0.0325225	0.0582514	-2.84299	0.00164072	0.0586887	-2.83551
0.0316576	0.057854	-2.84983	0.00134633	0.0591121	-2.82832								0.0326955	0.058147	-2.84478	0.00164419	0.0583768	-2.84084
0.0318305	0.0575537	-2.85504	0.00133674	0.0587606	-2.83428								0.0328684	0.0582409	-2.84317	0.00165261	0.058065	-2.84619
0.0320035	0.0575067	-2.85585	0.00132797	0.0584094	-2.84028								0.0330414	0.0583548	-2.84121	0.00164408	0.0577533	-2.85157
0.0321765	0.0570171	-2.8644	0.00131929	0.0580586	-2.8463								0.0332144	0.0574402	-2.85701	0.00164047	0.0574418	-2.85698
0.0323495	0.0564554	-2.8743	0.0013284	0.0577083	-2.85235								0.0333874	0.0571033	-2.86289	0.00162804	0.0571304	-2.86242
0.0325225	0.0559712	-2.88292	0.00131114	0.0573583	-2.85844								0.0335604	0.0565351	-2.87289	0.00162256	0.0568192	-2.86788
0.0326955	0.0559497	-2.8833	0.00129583	0.0570088	-2.86455								0.0337334	0.0562073	-2.87871	0.00164253	0.0565082	-2.87337
0.0328684	0.0555415	-2.89062	0.00127315	0.0566598	-2.87069								0.0339063	0.0563421	-2.87631	0.00163733	0.0561974	-2.87888
0.0330414	0.0554084	-2.89302	0.00130282	0.0563112	-2.87686								0.0340793	0.0562056	-2.87874	0.00162621	0.0558868	-2.88443
0.0332144	0.0548887	-2.90245	0.00130906	0.0559632	-2.88306								0.0342523	0.0556909	-2.88794	0.00162421	0.0555765	-2.88999
0.0333874	0.0541887	-2.91528	0.00130929	0.0556157	-2.88929								0.0344253	0.0553513	-2.89406	0.00161933	0.0552664	-2.89559
0.0335604	0.0542657	-2.91386	0.0012879	0.0552687	-2.89555								0.0345983	0.0548637	-2.9029	0.00159452	0.0549567	-2.90121
0.0337334	0.0537348	-2.92369	0.00130754	0.0549224	-2.90183								0.0347713	0.0545241	-2.90911	0.00159424	0.0546472	-2.90686
0.0339063	0.05325	-2.93276	0.00128719	0.0545766	-2.90815								0.0349442	0.0539265	-2.92013	0.00157704	0.054338	-2.91253
0.0340793	0.0530071	-2.93733	0.00128578	0.0542314	-2.9145								0.0351172	0.0533699	-2.93051	0.00156399	0.0540291	-2.91823
0.0342523	0.0531542	-2.93456	0.00125489	0.0538868	-2.92087								0.0352902	0.053197	-2.93375	0.00157998	0.0537206	-2.92396
0.0344253	0.0522552	-2.95162	0.00125696	0.0535429	-2.92727								0.0354632	0.0529856	-2.93774	0.0015429	0.0534125	-2.92971
0.0345983	0.0512274	-2.97148	0.00126135	0.0531997	-2.9337								0.0356362	0.0528542	-2.94022	0.0015365	0.0531047	-2.93549
0.0347713	0.0509561	-2.97679	0.00127099	0.0528572	-2.94016								0.0358091	0.0528875	-2.93959	0.00152731	0.0527974	-2.94129
0.0349442	0.0507712	-2.98043	0.00126889	0.0525154	-2.94665								0.0359821	0.0525786	-2.94545	0.00151206	0.0524904	-2.94712
0.0351172	0.0506352	-2.98311	0.00126501	0.0521743	-2.95317								0.0361551	0.0517186	-2.96194	0.00149032	0.0521839	-2.95298
0.0352902	0.0504601	-2.98657	0.0012546	0.0518339	-2.95971								0.0363281	0.0511333	-2.97332	0.00151676	0.0518778	-2.95886
0.0354632	0.0499621	-2.99649	0.001237	0.0514943	-2.96628								0.0365011	0.0510025	-2.97588	0.00150564	0.0515721	-2.96477
0.0356362	0.0494973	-3.00584	0.00122069	0.0511555	-2.97289								0.0366741	0.0510129	-2.97568	0.00147865	0.051267	-2.97071
0.0358091	0.0492612	-3.01062	0.00123032	0.0508175	-2.97951								0.036847	0.0505616	-2.98456	0.00145296	0.0509623	-2.97667
0.0359821	0.0486583	-3.02293	0.00124378	0.0504803	-2.98617								0.03702	0.049598	-3.0038	0.00145307	0.0506581	-2.98266
0.0361551	0.0481919	-3.03256	0.0012203	0.050144	-2.99286								0.037193	0.0497091	-3.00157	0.00144049	0.0503544	-2.98867
0.0363281	0.0479638	-3.03731	0.00118721	0.0498085	-2.99957								0.037366	0.049693	-3.00189	0.00144154	0.0500512	-2.99471
0.0365011	0.0476657	-3.04354	0.00117657	0.0494738	-3.00631								0.037539	0.0497931	-2.99988	0.00143995	0.0497486	-3.00077
0.0366741	0.0472312	-3.0527	0.00116347	0.04914	-3.01308								0.0377119	0.0491775	-3.01232	0.00146446	0.0494466	-3.00686
0.036847	0.0467877	-3.06213	0.0011418	0.0488072	-3.01988								0.0378849	0.0486241	-3.02364	0.00143781	0.0491451	-3.01298
0.03702	0.0464225	-3.06997	0.0011629	0.0484752	-3.0267								0.0380579	0.0484193	-3.02786	0.0014245	0.0488442	-3.01912
0.037193	0.0459513	-3.08017	0.00115635	0.0481442	-3.03355								0.0382309	0.0479515	-3.03757	0.00143582	0.0485439	-3.02529
0.037366	0.0458904	-3.0815	0.00114183	0.0478141	-3.04043								0.0384039	0.0474871	-3.0473	0.00141943	0.0482442	-3.03148
0.037539	0.0450897	-3.0991	0.00112268	0.047485	-3.04734								0.0385768	0.047163	-3.05415	0.00142131	0.0479451	-3.0377
0.0377119	0.0446674	-3.10851	0.0011379	0.0471569	-3.05427								0.0387498	0.0474823	-3.0474	0.00146311	0.0476467	-3.04394
0.0378849	0.0447235	-3.10726	0.00112664	0.0468297	-3.06124								0.0389228	0.0464866	-3.06859	0.00143696	0.0473489	-3.05021
0.0380579	0.044617	-3.10964	0.00112861	0.0465035	-3.06823								0.0390958	0.0463452	-3.07164	0.00143062	0.0470518	-3.05651
0.0382309	0.0444527	-3.11333	0.00112868	0.0461784	-3.07524								0.0392688	0.0462241	-3.07425	0.00143946	0.0467553	-3.06283
0.0384039	0.0441467	-3.12024	0.00114787	0.0458543	-3.08229								0.0394417	0.0457441	-3.08469	0.00146146	0.0464596	-3.06917
0.0385768	0.0435587	-3.13365	0.00113736	0.0455312	-3.08936								0.0396147	0.0457268	-3.08507	0.00145193	0.0461645	-3.07554
0.0387498	0.0432252	-3.14133	0.0011463	0.0452092	-3.09645								0.0397877	0.045568	-3.08855	0.00144154	0.0458702	-3.08194
0.0389228	0.042955	-3.1476	0.00114334	0.0448883	-3.10358								0.0399607	0.0453294	-3.0938	0.00145961	0.0455765	-3.08836
0.0390958	0.0426341	-3.1551	0.0011506	0.0445684	-3.11073								0.0401336	0.0449831	-3.10147	0.00143601	0.0452836	-3.09481
0.0392688	0.0423673	-3.16138	0.0011685	0.0442497	-3.11791								0.0403066	0.0446298	-3.10935	0.00141394	0.0449915	-3.10128
0.0394417	0.0418817	-3.17291	0.00115003	0.043932	-3.12511								0.0404796	0.0441078	-3.12112	0.00143121	0.0447001	-3.10778
0.0396147	0.0421417	-3.16672	0.00113858	0.0436155	-3.13234								0.0406526	0.0437751	-3.12869	0.00141944	0.0444095	-3.1143
0.0397877	0.0415871	-3.17997	0.00114407	0.0433001	-3.1396								0.0408256	0.0434559	-3.13601	0.00141601	0.0441197	-3.12085
0.0399607	0.0410349	-3.19333	0.00114869	0.0429858	-3.14689								0.0409985	0.0433908	-3.13751	0.00142345	0.0438307	-3.12742
0.0401336	0.0406211	-3.20347	0.00114558	0.0426727	-3.1542								0.0411715	0.0429004	-3.14887	0.00143416	0.0435424	-3.13402
0.0403066	0.0399811	-3.21935	0.00113518	0.0423607	-3.16153								0.0413445	0.0423487	-3.16182	0.0014347	0.043255	-3.14064
0.0404796	0.0396939	-3.22656	0.00112858	0.04205	-3.1689								0.0415175	0.0419951	-3.1702	0.00142715	0.0429685	-3.14729
0.0406526	0.0393492	-3.23528	0.00112856	0.0417404	-3.17629								0.0416904	0.0419599	-3.17104	0.00142269	0.0426828	-3.15396
0.0408256	0.039239	-3.23808	0.00112309	0.041432	-3.1837								0.0418634	0.0417149	-3.1769	0.00140548	0.0423979	-3.16066
0.0409985	0.0389236	-3.24615	0.00112203	0.0411249	-3.19114								0.0420364	0.0417381	-3.17634	0.00141937	0.0421139	-3.16738
0.0411715	0.0384761	-3.25772	0.00114463	0.0408189	-3.19861								0.0422094	0.0411316	-3.19098	0.00143186	0.0418308	-3.17412
0.0413445	0.0383504	-3.26099	0.00111708	0.0405143	-3.2061								0.0423823	0.0404962	-3.20655	0.00145228	0.0415485	-3.18089
0.0415175	0.0380871	-3.26788	0.00111024	0.0402108	-3.21362								0.0425553	0.0403151	-3.21103	0.0014389	0.0412672	-3.18769
0.0416904	0.0374366	-3.28511	0.00111694	0.0399086	-3.22116								0.0427283	0.0401912	-3.21411	0.00140734	0.0409868	-3.19451
0.0418634	0.0370286	-3.29606	0.00110931	0.0396077	-3.22873								0.0429013	0.0397614	-3.22486	0.00138744	0.0407072	-3.20135
0.0420364	0.0373071	-3.28857	0.00112249	0.0393081	-3.23632								0.0430742	0.0394758	-3.23207	0.00137964	0.0404287	-3.20822
0.0422094	0.0372601	-3.28983	0.00112264	0.0390097	-3.24394								0.0432472	0.0391231	-3.24104	0.001379	0.040151	-3.21511
0.0423823	0.0369246	-3.29888	0.00112807	0.0387127	-3.25159								0.0434202	0.0389868	-3.24453	0.00141008	0.0398743	-3.22202
0.0425553	0.0366137	-3.30733	0.00109938	0.0384169	-3.25926								0.0435932	0.0387538	-3.25053	0.00139807	0.0395986	-3.22896
0.0427283	0.0359825	-3.32472	0.00108528	0.0381225	-3.26695								0.0437661	0.0387376	-3.25094	0.00140052	0.0393238	-3.23593
0.0429013	0.0355303	-3.33737	0.00109278	0.0378294	-3.27467								0.0439391	0.0387418	-3.25084	0.00137105	0.03905	-3.24291
0.0430742	0.0353128	-3.34351	0.00110989	0.0375377	-3.28241								0.0441121	0.0380751	-3.26819	0.0013486	0.0387771	-3.24993
0.0432472	0.035228	-3.34591	0.00110205	0.0372473	-3.29018								0.0442851	0.0378389	-3.27442	0.00133763	0.0385053	-3.25696
0.0434202	0.0352368	-3.34566	0.00108262	0.0369582	-3.29797								0.044458	0.0376088	-3.28052	0.00132184	0.0382344	-3.26402
0.0435932	0.0349908	-3.35267	0.0010818	0.0366705	-3.30578								0.044631	0.0376389	-3.27972	0.0013205	0.0379646	-3.2711
0.0437661	0.0345444	-3.36551	0.00109308	0.0363841	-3.31362								0.044804	0.0374453	-3.28487	0.001307	0.0376958	-3.27821
0.0439391	0.0335869	-3.39362	0.00107149	0.0360992	-3.32148								0.044977	0.0372572	-3.28991	0.00129678	0.037428	-3.28534
0.0441121	0.0335992	-3.39325	0.00105057	0.0358156	-3.32937								0.0451499	0.0364867	-3.31081	0.00127351	0.0371612	-3.29249
0.0442851	0.0338199	-3.38671	0.00103959	0.0355334	-3.33728								0.0453229	0.0358642	-3.32802	0.00128787	0.0368955	-3.29967
0.044458	0.0334946	-3.39637	0.00103989	0.0352526	-3.34522								0.0454959	0.0360198	-3.32369	0.00128688	0.0366308	-3.30687
0.044631	0.0331349	-3.40717	0.00103557	0.0349732	-3.35317								0.0456689	0.0357559	-3.33104	0.00127843	0.0363672	-3.31409
0.044804	0.0329517	-3.41271	0.00103688	0.0346952	-3.36115								0.0458418	0.0355168	-3.33775	0.00125797	0.0361046	-3.32133
0.044977	0.0327541	-3.41873	0.00104306	0.0344186	-3.36916								0.0460148	0.0351329	-3.34862	0.00126761	0.0358431	-3.3286
0.0451499	0.0323154	-3.43221	0.00103778	0.0341434	-3.37719								0.0461878	0.03461	-3.36361	0.00127435	0.0355827	-3.3359
0.0453229	0.0320672	-3.43992	0.00102537	0.0338696	-3.38524								0.0463607	0.0346631	-3.36208	0.00125967	0.0353233	-3.34321
0.0454959	0.0314829	-3.45831	0.00101196	0.0335973	-3.39331								0.0465337	0.0347018	-3.36096	0.00125731	0.035065	-3.35055
0.0456689	0.0311397	-3.46927	0.000995131	0.0333264	-3.40141								0.0467067	0.0341768	-3.37621	0.00125372	0.0348079	-3.35791
0.0458418	0.0310607	-3.47181	0.000988915	0.0330569	-3.40952								0.0468797	0.0337161	-3.38978	0.00124978	0.0345518	-3.3653
0.0460148	0.0309041	-3.47687	0.000986323	0.0327889	-3.41767								0.0470526	0.0334533	-3.3976	0.00122055	0.0342968	-3.3727
0.0461878	0.0306754	-3.48429	0.000983406	0.0325223	-3.42583								0.0472256	0.0333341	-3.40117	0.00120942	0.0340429	-3.38013
0.0463607	0.0307183	-3.4829	0.000970754	0.0322572	-3.43401								0.0473986	0.0329757	-3.41198	0.00121712	0.0337902	-3.38758
0.0465337	0.0301981	-3.49998	0.000970014	0.0319935	-3.44222								0.0475715	0.0328103	-3.41701	0.00122836	0.0335385	-3.39506
0.0467067	0.0298754	-3.51072	0.000975622	0.0317313	-3.45045								0.0477445	0.0324907	-3.4268	0.00124514	0.033288	-3.40256
0.0468797	0.0295212	-3.52265	0.000955442	0.0314706	-3.4587								0.0479175	0.0322943	-3.43286	0.00122323	0.0330386	-3.41008
0.0470526	0.029495	-3.52353	0.000961198	0.0312113	-3.46698								0.0480905	0.0318843	-3.44564	0.00121929	0.0327904	-3.41762
0.0472256	0.0291686	-3.53466	0.000959673	0.0309534	-3.47527								0.0482634	0.0315566	-3.45597	0.00119788	0.0325433	-3.42518
0.0473986	0.0289725	-3.54141	0.000957389	0.030697	-3.48359								0.0484364	0.0316341	-3.45352	0.00118579	0.0322973	-3.43277
0.0475715	0.0288997	-3.54392	0.000955304	0.0304421	-3.49193								0.0486094	0.0314711	-3.45869	0.00119254	0.0320525	-3.44038
0.0477445	0.0285569	-3.55586	0.000966598	0.0301887	-3.50029								0.0487823	0.0313158	-3.46363	0.0011822	0.0318088	-3.44801
0.0479175	0.0282221	-3.56765	0.000951432	0.0299368	-3.50867								0.0489553	0.0309074	-3.47676	0.00118445	0.0315663	-3.45567
0.0480905	0.0278826	-3.57975	0.000951121	0.0296863	-3.51707								0.0491283	0.0300511	-3.50486	0.0011843	0.0313249	-3.46334
0.0482634	0.027817	-3.58211	0.000938768	0.0294373	-3.52549								0.0493012	0.0299558	-3.50803	0.00119406	0.0310847	-3.47104
0.0484364	0.0272668	-3.60209	0.000935377	0.0291897	-3.53394								0.0494742	0.0301479	-3.50164	0.00118004	0.0308457	-3.47876
0.0486094	0.0269626	-3.6133	0.000942329	0.0289437	-3.5424								0.0496472	0.0298217	-3.51252	0.00116613	0.0306078	-3.4865
0.0487823	0.026939	-3.61418	0.000930031	0.0286991	-3.55089								0.0498201	0.0294158	-3.52622	0.00116635	0.0303711	-3.49426
0.0489553	0.0266761	-3.62399	0.000928852	0.028456	-3.5594								0.0499931	0.0293962	-3.52689	0.00115621	0.0301356	-3.50205
0.0491283	0.0263538	-3.63614	0.00092775	0.0282144	-3.56792								0.0501661	0.0291897	-3.53394	0.00113922	0.0299013	-3.50985
0.0493012	0.0260547	-3.64756	0.000922089	0.0279743	-3.57647								0.0503391	0.0290509	-3.53871	0.00114312	0.0296681	-3.51768
0.0494742	0.0259754	-3.65061	0.000900346	0.0277357	-3.58503								0.050512	0.028728	-3.54988	0.00113437	0.0294361	-3.52553
0.0496472	0.0260857	-3.64637	0.00090069	0.0274985	-3.59362								0.050685	0.0281958	-3.56858	0.00113632	0.0292054	-3.5334
0.0498201	0.0259132	-3.653	0.00090288	0.0272628	-3.60223								0.050858	0.0279424	-3.57761	0.00114004	0.0289758	-3.54129
0.0499931	0.025629	-3.66403	0.000900875	0.0270286	-3.61086								0.0510309	0.0276336	-3.58872	0.00113746	0.0287474	-3.54921
0.0501661	0.0251848	-3.68151	0.000902809	0.0267959	-3.61951								0.0512039	0.027548	-3.59183	0.00113235	0.0285202	-3.55714
[truncated: 1,238 more rows]

[truncated: 2 more sheets: Sup Fig5c, Sup Fig5d, e]
